# Supplementary material for: Differential enrichment of bacteria and phages in the vaginal microbiomes in PCOS and obesity: shotgun sequencing analysis
Source: Front Microbiomes. 2024 Mar 26;2:1229723. doi: 10.3389/frmbi.2023.1229723 (PMC12993533; doi:10.3389/frmbi.2023.1229723)
Supplement: Supplementary file 1 [file DataSheet_1.zip]

Archive with 2 entries (2 files):
- Suppementary Tables and Figures.DOCX
- Supplementary File 1.XLSX
