# Supplementary material for: Differential enrichment of bacteria and phages in the vaginal microbiomes in PCOS and obesity: shotgun sequencing analysis
Source: Front Microbiomes. 2024 Mar 26;2:1229723. doi: 10.3389/frmbi.2023.1229723 (PMC12993533; doi:10.3389/frmbi.2023.1229723)
Supplement: Supplementary file 1 [file DataSheet_1.zip › Supplementary File 1.XLSX]

## Sheet: coeffi_pvalue_all_above1
	row	column	cor	p
13694	Abelson.murine.leukemia.virus	Pseudomonas.virus.phiCTX	0.628703	1.07324e-05
14870	Abelson.murine.leukemia.virus	Pseudomonas.virus.EL	0.577714	7.65018e-05
14025	Abelson.murine.leukemia.virus	Pseudomonas.phage.F10	0.497768	0.000928038
15042	Abelson.murine.leukemia.virus	BeAn.58058.virus	0.374608	0.0158183
14360	Abelson.murine.leukemia.virus	Pseudomonas.phage.PA16	0.363684	0.0194198
13859	Abelson.murine.leukemia.virus	Alcelaphine.gammaherpesvirus.1	0.256449	0.105557
15564	Abelson.murine.leukemia.virus	Human.endogenous.retrovirus.K	0.0275216	0.864376
15215	Abelson.murine.leukemia.virus	Ateline.gammaherpesvirus.3	-0.00367239	0.98182
15740	Abelson.murine.leukemia.virus	Human.endogenous.retrovirus.K.2	-0.0450364	0.779786
14192	Abelson.murine.leukemia.virus	Murine.osteosarcoma.virus	-0.0466365	0.772166
13530	Abelson.murine.leukemia.virus	Enterobacteria.phage.mEp460	-0.0497178	0.757554
14699	Abelson.murine.leukemia.virus	Human.alphaherpesvirus.2	-0.0576238	0.720448
15389	Abelson.murine.leukemia.virus	Decapod.hepandensovirus.1	-0.108282	0.500382
14529	Abelson.murine.leukemia.virus	Escherichia.virus.IME08	-0.109017	0.497461
15917	Abelson.murine.leukemia.virus	Cyprinid.herpesvirus.3	-0.281385	0.0747117
8875	Acetobacterium.sp..KB.1	Myroides.profundi	0.622596	1.38299e-05
6202	Acetobacterium.sp..KB.1	Clostridiaceae.bacterium.14S0207	0.499972	0.000873251
9277	Acetobacterium.sp..KB.1	Oceanobacillus.kimchii	0.478228	0.00156426
5047	Acetobacterium.sp..KB.1	Arcobacter.trophiarum	0.419445	0.00633622
15148	Acetobacterium.sp..KB.1	Ateline.gammaherpesvirus.3	0.313759	0.0457523
15850	Acetobacterium.sp..KB.1	Cyprinid.herpesvirus.3	0.112283	0.484586
14462	Acetobacterium.sp..KB.1	Escherichia.virus.IME08	0.0885323	0.582021
14632	Acetobacterium.sp..KB.1	Human.alphaherpesvirus.2	-0.0313157	0.84589
14125	Acetobacterium.sp..KB.1	Murine.osteosarcoma.virus	-0.0401592	0.803134
9413	Acetobacterium.sp..KB.1	Octadecabacter.arcticus	-0.0402518	0.80269
11878	Acetobacterium.sp..KB.1	Streptomyces.katrae	-0.0402518	0.80269
12658	Acetobacterium.sp..KB.1	Vibrio.campbellii	-0.0407122	0.800478
12187	Acetobacterium.sp..KB.1	Streptomyces.sp..4F	-0.0409013	0.79957
12817	Acetobacterium.sp..KB.1	Lactobacillus.phage.Lv.1	-0.0409355	0.799406
9967	Acetobacterium.sp..KB.1	Plantactinospora.sp..BB1	-0.0409943	0.799124
5983	Acetobacterium.sp..KB.1	Cedecea.neteri	-0.0415151	0.796626
11725	Acetobacterium.sp..KB.1	Streptococcus.sp..oral.taxon.431	-0.0422804	0.792958
7847	Acetobacterium.sp..KB.1	Lactobacillus.sanfranciscensis	-0.0423448	0.792649
5768	Acetobacterium.sp..KB.1	Carnobacterium.divergens	-0.04263	0.791284
13463	Acetobacterium.sp..KB.1	Enterobacteria.phage.mEp460	-0.0428125	0.79041
11422	Acetobacterium.sp..KB.1	Sphaerospermopsis.kisseleviana	-0.0430034	0.789497
4850	Acetobacterium.sp..KB.1	Aeromonas.salmonicida	-0.0432546	0.788295
5453	Acetobacterium.sp..KB.1	Borrelia.anserina	-0.0432546	0.788295
9008	Acetobacterium.sp..KB.1	Nitrosococcus.halophilus	-0.0432546	0.788295
9142	Acetobacterium.sp..KB.1	Nostoc.sp..NIES.4103	-0.0432546	0.788295
12343	Acetobacterium.sp..KB.1	Thermus.sp..CCB_US3_UF1	-0.0432546	0.788295
9550	Acetobacterium.sp..KB.1	Oscillatoria.acuminata	-0.0435053	0.787097
7000	Acetobacterium.sp..KB.1	Herbaspirillum.sp..meg3	-0.0439028	0.785197
7357	Acetobacterium.sp..KB.1	Lactobacillus.alimentarius	-0.0442587	0.783497
7972	Acetobacterium.sp..KB.1	Lactobacillus.sp..wkB8	-0.0442587	0.783497
7118	Acetobacterium.sp..KB.1	Lactobacillus.acetotolerans	-0.0442591	0.783495
7600	Acetobacterium.sp..KB.1	Lactobacillus.heilongjiangensis	-0.0445753	0.781986
11573	Acetobacterium.sp..KB.1	Staphylococcus.saprophyticus	-0.0446034	0.781852
12500	Acetobacterium.sp..KB.1	Verminephrobacter.eiseniae	-0.0446427	0.781664
8225	Acetobacterium.sp..KB.1	Mesoplasma.syrphidae	-0.0450058	0.779932
5248	Acetobacterium.sp..KB.1	Azospirillum.thiophilum	-0.0450415	0.779762
5662	Acetobacterium.sp..KB.1	Burkholderia.sp..MSMB0856	-0.0450415	0.779762
7723	Acetobacterium.sp..KB.1	Lactobacillus.reuteri	-0.0462204	0.774146
11123	Acetobacterium.sp..KB.1	Sandaracinus.amylolyticus	-0.0462204	0.774146
10537	Acetobacterium.sp..KB.1	Pseudomonas.syringae	-0.0465151	0.772744
10108	Acetobacterium.sp..KB.1	Pseudomonas.balearica	-0.0465993	0.772344
7237	Acetobacterium.sp..KB.1	Lactobacillus.acidipiscis	-0.0468067	0.771357
8743	Acetobacterium.sp..KB.1	Mycoplasma.conjunctivae	-0.0474442	0.768328
10682	Acetobacterium.sp..KB.1	Pseudomonas.tolaasii	-0.0480408	0.765497
8482	Acetobacterium.sp..KB.1	Microbacterium.sp..No..7	-0.04806	0.765405
10828	Acetobacterium.sp..KB.1	Rhodococcus.sp..YL.1	-0.0480614	0.765399
8612	Acetobacterium.sp..KB.1	Muribaculum.intestinale	-0.0482277	0.76461
12032	Acetobacterium.sp..KB.1	Streptomyces.roseochromogenus	-0.0482277	0.76461
6883	Acetobacterium.sp..KB.1	Helicobacter.cinaedi	-0.048481	0.763409
5875	Acetobacterium.sp..KB.1	Carnobacterium.maltaromaticum	-0.049038	0.760771
6767	Acetobacterium.sp..KB.1	Francisella.tularensis	-0.0491815	0.760091
8353	Acetobacterium.sp..KB.1	Microbacterium.aurum	-0.0493353	0.759363
5557	Acetobacterium.sp..KB.1	Borrelia.miyamotoi	-0.0493499	0.759294
9827	Acetobacterium.sp..KB.1	Pandoraea.apista	-0.0501859	0.755341
11272	Acetobacterium.sp..KB.1	Sphaerochaeta.pleomorpha	-0.0502414	0.755078
5147	Acetobacterium.sp..KB.1	Azoarcus.sp..KH32C	-0.050481	0.753946
5350	Acetobacterium.sp..KB.1	Bacillus.thermoamylovorans	-0.050481	0.753946
7478	Acetobacterium.sp..KB.1	Lactobacillus.amylolyticus	-0.0505831	0.753465
10250	Acetobacterium.sp..KB.1	Pseudomonas.pohangensis	-0.050603	0.75337
6652	Acetobacterium.sp..KB.1	Enterobacter.asburiae	-0.0507799	0.752535
4753	Acetobacterium.sp..KB.1	Acinetobacter.johnsonii	-0.0507845	0.752514
6425	Acetobacterium.sp..KB.1	Comamonas.testosteroni	-0.0507845	0.752514
10393	Acetobacterium.sp..KB.1	Pseudomonas.synxantha	-0.0508362	0.75227
6313	Acetobacterium.sp..KB.1	Clostridioides.difficile	-0.0510069	0.751464
9688	Acetobacterium.sp..KB.1	Paenibacillus.sp..FSL.H7.0737	-0.0510193	0.751405
10975	Acetobacterium.sp..KB.1	Salipiger.profundus	-0.0510372	0.751321
8098	Acetobacterium.sp..KB.1	Laribacter.hongkongensis	-0.0510388	0.751313
4948	Acetobacterium.sp..KB.1	Alloactinosynnema.sp..L.07	-0.0510613	0.751208
6538	Acetobacterium.sp..KB.1	Cystobacter.fuscus	-0.0510613	0.751208
6092	Acetobacterium.sp..KB.1	Cellulophaga.algicola	-0.0510718	0.751158
13792	Acetobacterium.sp..KB.1	Alcelaphine.gammaherpesvirus.1	-0.0551673	0.731914
13138	Acetobacterium.sp..KB.1	Ross.River.virus	-0.0556064	0.729861
13300	Acetobacterium.sp..KB.1	Abelson.murine.leukemia.virus	-0.0591174	0.713506
13627	Acetobacterium.sp..KB.1	Pseudomonas.virus.phiCTX	-0.0596261	0.711147
12977	Acetobacterium.sp..KB.1	Pseudomonas.virus.LKA1	-0.0632496	0.69442
13958	Acetobacterium.sp..KB.1	Pseudomonas.phage.F10	-0.0736934	0.647025
14293	Acetobacterium.sp..KB.1	Pseudomonas.phage.PA16	-0.0769545	0.632493
15673	Acetobacterium.sp..KB.1	Human.endogenous.retrovirus.K.2	-0.0773777	0.630617
14803	Acetobacterium.sp..KB.1	Pseudomonas.virus.EL	-0.0903236	0.574377
14975	Acetobacterium.sp..KB.1	BeAn.58058.virus	-0.0976657	0.543532
15322	Acetobacterium.sp..KB.1	Decapod.hepandensovirus.1	-0.102024	0.525604
15497	Acetobacterium.sp..KB.1	Human.endogenous.retrovirus.K	-0.169484	0.28944
3965	Achromobacter.xylosoxidans	Pseudomonas.rhodesiae	0.852169	1.58273e-12
13579	Achromobacter.xylosoxidans	Pseudomonas.virus.phiCTX	0.84683	3.00582e-12
13252	Achromobacter.xylosoxidans	Abelson.murine.leukemia.virus	0.808604	1.60824e-10
12452	Achromobacter.xylosoxidans	Verminephrobacter.eiseniae	0.763403	6.46575e-09
5200	Achromobacter.xylosoxidans	Azospirillum.thiophilum	0.74464	2.37839e-08
5614	Achromobacter.xylosoxidans	Burkholderia.sp..MSMB0856	0.74464	2.37839e-08
12929	Achromobacter.xylosoxidans	Pseudomonas.virus.LKA1	0.697016	4.13379e-07
13910	Achromobacter.xylosoxidans	Pseudomonas.phage.F10	0.681858	9.17213e-07
14245	Achromobacter.xylosoxidans	Pseudomonas.phage.PA16	0.616426	1.77726e-05
5935	Achromobacter.xylosoxidans	Cedecea.neteri	0.475135	0.00169432
14755	Achromobacter.xylosoxidans	Pseudomonas.virus.EL	0.460064	0.00247449
1645	Achromobacter.xylosoxidans	Lactobacillus.gallinarum	0.423267	0.00582722
14927	Achromobacter.xylosoxidans	BeAn.58058.virus	0.41548	0.00690432
8050	Achromobacter.xylosoxidans	Laribacter.hongkongensis	0.352554	0.0237735
3877	Achromobacter.xylosoxidans	Pseudomonas.resinovorans	0.316595	0.0437257
10202	Achromobacter.xylosoxidans	Pseudomonas.pohangensis	0.270258	0.0874618
1274	Achromobacter.xylosoxidans	Lactobacillus.helveticus	0.248712	0.116872
2129	Achromobacter.xylosoxidans	Lactobacillus.iners	0.247497	0.118729
1702	Achromobacter.xylosoxidans	Lactobacillus.salivarius	0.242082	0.127278
2605	Achromobacter.xylosoxidans	Mageeibacillus.indolicus	0.240963	0.129099
7070	Achromobacter.xylosoxidans	Lactobacillus.acetotolerans	0.239458	0.131581
7309	Achromobacter.xylosoxidans	Lactobacillus.alimentarius	0.239457	0.131583
7924	Achromobacter.xylosoxidans	Lactobacillus.sp..wkB8	0.239457	0.131583
4705	Achromobacter.xylosoxidans	Acinetobacter.johnsonii	0.232261	0.143941
6377	Achromobacter.xylosoxidans	Comamonas.testosteroni	0.232261	0.143941
13744	Achromobacter.xylosoxidans	Alcelaphine.gammaherpesvirus.1	0.231166	0.145893
15449	Achromobacter.xylosoxidans	Human.endogenous.retrovirus.K	0.22929	0.149284
3370	Achromobacter.xylosoxidans	Lactobacillus.crustorum	0.226222	0.154955
8564	Achromobacter.xylosoxidans	Muribaculum.intestinale	0.222179	0.162665
11984	Achromobacter.xylosoxidans	Streptomyces.roseochromogenus	0.222179	0.162665
2194	Achromobacter.xylosoxidans	Lactobacillus.plantarum	0.215416	0.176176
1324	Achromobacter.xylosoxidans	Lactobacillus.kefiranofaciens	0.210882	0.185673
3619	Achromobacter.xylosoxidans	Paraburkholderia.sprentiae	0.204655	0.199303
2464	Achromobacter.xylosoxidans	Lactobacillus.kullabergensis	0.200204	0.209465
1225	Achromobacter.xylosoxidans	Lactobacillus.acidophilus	0.200069	0.209778
10927	Achromobacter.xylosoxidans	Salipiger.profundus	0.199095	0.212051
1879	Achromobacter.xylosoxidans	Staphylococcus.cohnii	0.193293	0.225949
1480	Achromobacter.xylosoxidans	Aerococcus.christensenii	0.190465	0.232944
7799	Achromobacter.xylosoxidans	Lactobacillus.sanfranciscensis	0.187381	0.240739
7675	Achromobacter.xylosoxidans	Lactobacillus.reuteri	0.171142	0.284677
11075	Achromobacter.xylosoxidans	Sandaracinus.amylolyticus	0.171142	0.284677
7189	Achromobacter.xylosoxidans	Lactobacillus.acidipiscis	0.167766	0.294427
15625	Achromobacter.xylosoxidans	Human.endogenous.retrovirus.K.2	0.161985	0.311617
12769	Achromobacter.xylosoxidans	Lactobacillus.phage.Lv.1	0.150425	0.347854
4144	Achromobacter.xylosoxidans	Pseudomonas.stutzeri	0.138099	0.389209
9779	Achromobacter.xylosoxidans	Pandoraea.apista	0.129926	0.418146
11224	Achromobacter.xylosoxidans	Sphaerochaeta.pleomorpha	0.129722	0.418881
3790	Achromobacter.xylosoxidans	Pelosinus.fermentans	0.122184	0.446642
5099	Achromobacter.xylosoxidans	Azoarcus.sp..KH32C	0.0968459	0.546936
5302	Achromobacter.xylosoxidans	Bacillus.thermoamylovorans	0.0968459	0.546936
2534	Achromobacter.xylosoxidans	Lactobacillus.paracollinoides	0.0941238	0.558312
9229	Achromobacter.xylosoxidans	Oceanobacillus.kimchii	0.0831597	0.605218
2975	Achromobacter.xylosoxidans	Aerococcus.urinae	0.0602329	0.708336
1589	Achromobacter.xylosoxidans	Lactobacillus.apis	0.0589309	0.714372
2327	Achromobacter.xylosoxidans	Lactobacillus.amylophilus	0.0534347	0.740036
2002	Achromobacter.xylosoxidans	Chondrocystis.sp..NIES.4102	0.0529748	0.742197
10489	Achromobacter.xylosoxidans	Pseudomonas.syringae	0.052631	0.743814
7430	Achromobacter.xylosoxidans	Lactobacillus.amylolyticus	0.0520998	0.746313
2750	Achromobacter.xylosoxidans	Shinella.sp..HZN7	0.00661395	0.967263
1940	Achromobacter.xylosoxidans	Acinetobacter.baumannii	-0.00479426	0.976267
8177	Achromobacter.xylosoxidans	Mesoplasma.syrphidae	-0.00650083	0.967823
5720	Achromobacter.xylosoxidans	Carnobacterium.divergens	-0.0217798	0.892484
11677	Achromobacter.xylosoxidans	Streptococcus.sp..oral.taxon.431	-0.0238407	0.882378
15100	Achromobacter.xylosoxidans	Ateline.gammaherpesvirus.3	-0.0310806	0.847034
4235	Achromobacter.xylosoxidans	Ralstonia.solanacearum	-0.0443757	0.782939
3052	Achromobacter.xylosoxidans	Arenibacter.algicola	-0.0444081	0.782784
2395	Achromobacter.xylosoxidans	Lactobacillus.crispatus.2	-0.0455536	0.777321
3289	Achromobacter.xylosoxidans	Cupriavidus.taiwanensis	-0.0457106	0.776573
6044	Achromobacter.xylosoxidans	Cellulophaga.algicola	-0.0464733	0.772943
4900	Achromobacter.xylosoxidans	Alloactinosynnema.sp..L.07	-0.0471102	0.769915
6490	Achromobacter.xylosoxidans	Cystobacter.fuscus	-0.0471102	0.769915
1375	Achromobacter.xylosoxidans	Pseudomonas.putida	-0.0473334	0.768855
14414	Achromobacter.xylosoxidans	Escherichia.virus.IME08	-0.0476928	0.767148
10634	Achromobacter.xylosoxidans	Pseudomonas.tolaasii	-0.0549785	0.732798
9919	Achromobacter.xylosoxidans	Plantactinospora.sp..BB1	-0.0574546	0.721236
3452	Achromobacter.xylosoxidans	Micromonospora.echinospora	-0.0586128	0.715849
14077	Achromobacter.xylosoxidans	Murine.osteosarcoma.virus	-0.0640596	0.6907
9365	Achromobacter.xylosoxidans	Octadecabacter.arcticus	-0.0642072	0.690023
11830	Achromobacter.xylosoxidans	Streptomyces.katrae	-0.0642072	0.690023
4420	Achromobacter.xylosoxidans	Serratia.fonticola	-0.0646738	0.687884
12610	Achromobacter.xylosoxidans	Vibrio.campbellii	-0.0649417	0.686657
12139	Achromobacter.xylosoxidans	Streptomyces.sp..4F	-0.0652434	0.685276
8827	Achromobacter.xylosoxidans	Myroides.profundi	-0.0656887	0.68324
13415	Achromobacter.xylosoxidans	Enterobacteria.phage.mEp460	-0.0682919	0.67138
11374	Achromobacter.xylosoxidans	Sphaerospermopsis.kisseleviana	-0.0685964	0.669998
4802	Achromobacter.xylosoxidans	Aeromonas.salmonicida	-0.0689971	0.668181
5405	Achromobacter.xylosoxidans	Borrelia.anserina	-0.0689971	0.668181
8960	Achromobacter.xylosoxidans	Nitrosococcus.halophilus	-0.0689971	0.668181
9094	Achromobacter.xylosoxidans	Nostoc.sp..NIES.4103	-0.0689971	0.668181
12295	Achromobacter.xylosoxidans	Thermus.sp..CCB_US3_UF1	-0.0689971	0.668181
9502	Achromobacter.xylosoxidans	Oscillatoria.acuminata	-0.069397	0.666369
6952	Achromobacter.xylosoxidans	Herbaspirillum.sp..meg3	-0.0700311	0.6635
7552	Achromobacter.xylosoxidans	Lactobacillus.heilongjiangensis	-0.0711038	0.658658
11525	Achromobacter.xylosoxidans	Staphylococcus.saprophyticus	-0.0711486	0.658456
3704	Achromobacter.xylosoxidans	Paracoccus.mutanolyticus	-0.0713306	0.657636
10060	Achromobacter.xylosoxidans	Pseudomonas.balearica	-0.0743324	0.644167
2899	Achromobacter.xylosoxidans	Acinetobacter.venetianus	-0.074715	0.642458
8695	Achromobacter.xylosoxidans	Mycoplasma.conjunctivae	-0.0756801	0.638156
8434	Achromobacter.xylosoxidans	Microbacterium.sp..No..7	-0.0766625	0.633789
10780	Achromobacter.xylosoxidans	Rhodococcus.sp..YL.1	-0.0766647	0.633779
6835	Achromobacter.xylosoxidans	Helicobacter.cinaedi	-0.077334	0.63081
5827	Achromobacter.xylosoxidans	Carnobacterium.maltaromaticum	-0.0782224	0.626879
6719	Achromobacter.xylosoxidans	Francisella.tularensis	-0.0784513	0.625868
8305	Achromobacter.xylosoxidans	Microbacterium.aurum	-0.0786967	0.624784
5509	Achromobacter.xylosoxidans	Borrelia.miyamotoi	-0.0787199	0.624682
14584	Achromobacter.xylosoxidans	Human.alphaherpesvirus.2	-0.0791516	0.622778
6154	Achromobacter.xylosoxidans	Clostridiaceae.bacterium.14S0207	-0.0803892	0.617333
6604	Achromobacter.xylosoxidans	Enterobacter.asburiae	-0.0810011	0.614649
10345	Achromobacter.xylosoxidans	Pseudomonas.synxantha	-0.0810908	0.614255
4609	Achromobacter.xylosoxidans	Acetobacterium.sp..KB.1	-0.0812032	0.613763
6265	Achromobacter.xylosoxidans	Clostridioides.difficile	-0.0813632	0.613062
9640	Achromobacter.xylosoxidans	Paenibacillus.sp..FSL.H7.0737	-0.081383	0.612976
4999	Achromobacter.xylosoxidans	Arcobacter.trophiarum	-0.0814862	0.612524
2824	Achromobacter.xylosoxidans	Acidihalobacter.ferrooxidans	-0.0815202	0.612375
1534	Achromobacter.xylosoxidans	Bacillus.thuringiensis	-0.0815991	0.61203
4514	Achromobacter.xylosoxidans	Zymomonas.mobilis	-0.0828993	0.606352
13090	Achromobacter.xylosoxidans	Ross.River.virus	-0.0887	0.581304
2677	Achromobacter.xylosoxidans	Rhizobium.gallicum	-0.0893628	0.578471
4054	Achromobacter.xylosoxidans	Pseudomonas.sp..TKP	-0.0942203	0.557907
3209	Achromobacter.xylosoxidans	Clostridium.carboxidivorans	-0.0966228	0.547864
3535	Achromobacter.xylosoxidans	Mycoplasma.wenyonii	-0.0983678	0.540624
3130	Achromobacter.xylosoxidans	Bordetella.bronchiseptica	-0.0984874	0.540129
15274	Achromobacter.xylosoxidans	Decapod.hepandensovirus.1	-0.0989927	0.538043
4327	Achromobacter.xylosoxidans	Rhodococcus.erythropolis	-0.100113	0.533429
2260	Achromobacter.xylosoxidans	Aeromonas.hydrophila	-0.100935	0.530057
2065	Achromobacter.xylosoxidans	Desulfurella.acetivorans	-0.128047	0.424966
1760	Achromobacter.xylosoxidans	Leptotrichia.sp..oral.taxon.847	-0.138272	0.388608
1819	Achromobacter.xylosoxidans	Paenibacillus.crassostreae	-0.146968	0.359173
1427	Achromobacter.xylosoxidans	Staphylococcus.nepalensis	-0.156449	0.328661
15802	Achromobacter.xylosoxidans	Cyprinid.herpesvirus.3	-0.378796	0.0145961
13771	Acidihalobacter.ferrooxidans	Alcelaphine.gammaherpesvirus.1	0.660355	2.63006e-06
6746	Acidihalobacter.ferrooxidans	Francisella.tularensis	0.634056	8.55451e-06
15301	Acidihalobacter.ferrooxidans	Decapod.hepandensovirus.1	0.393516	0.0109141
3562	Acidihalobacter.ferrooxidans	Mycoplasma.wenyonii	0.326381	0.0372837
14441	Acidihalobacter.ferrooxidans	Escherichia.virus.IME08	0.254911	0.107737
15829	Acidihalobacter.ferrooxidans	Cyprinid.herpesvirus.3	0.200024	0.209883
6071	Acidihalobacter.ferrooxidans	Cellulophaga.algicola	0.0776372	0.629468
10229	Acidihalobacter.ferrooxidans	Pseudomonas.pohangensis	0.0621417	0.699519
11251	Acidihalobacter.ferrooxidans	Sphaerochaeta.pleomorpha	0.0556529	0.729643
14272	Acidihalobacter.ferrooxidans	Pseudomonas.phage.PA16	0.0389165	0.809112
13937	Acidihalobacter.ferrooxidans	Pseudomonas.phage.F10	0.0192774	0.904777
2926	Acidihalobacter.ferrooxidans	Acinetobacter.venetianus	0.0151186	0.925254
12479	Acidihalobacter.ferrooxidans	Verminephrobacter.eiseniae	0.00543777	0.973083
4171	Acidihalobacter.ferrooxidans	Pseudomonas.stutzeri	-0.00340403	0.983148
3731	Acidihalobacter.ferrooxidans	Paracoccus.mutanolyticus	-0.00572542	0.971659
9946	Acidihalobacter.ferrooxidans	Plantactinospora.sp..BB1	-0.015367	0.924029
4262	Acidihalobacter.ferrooxidans	Ralstonia.solanacearum	-0.0368517	0.819066
14104	Acidihalobacter.ferrooxidans	Murine.osteosarcoma.virus	-0.0450287	0.779823
9392	Acidihalobacter.ferrooxidans	Octadecabacter.arcticus	-0.0451324	0.779329
11857	Acidihalobacter.ferrooxidans	Streptomyces.katrae	-0.0451324	0.779329
12637	Acidihalobacter.ferrooxidans	Vibrio.campbellii	-0.0456487	0.776868
12166	Acidihalobacter.ferrooxidans	Streptomyces.sp..4F	-0.0458608	0.775858
12796	Acidihalobacter.ferrooxidans	Lactobacillus.phage.Lv.1	-0.0458991	0.775676
8854	Acidihalobacter.ferrooxidans	Myroides.profundi	-0.0461738	0.774368
5962	Acidihalobacter.ferrooxidans	Cedecea.neteri	-0.046549	0.772583
11704	Acidihalobacter.ferrooxidans	Streptococcus.sp..oral.taxon.431	-0.047407	0.768505
7826	Acidihalobacter.ferrooxidans	Lactobacillus.sanfranciscensis	-0.0474793	0.768162
5747	Acidihalobacter.ferrooxidans	Carnobacterium.divergens	-0.047799	0.766644
13442	Acidihalobacter.ferrooxidans	Enterobacteria.phage.mEp460	-0.0480036	0.765673
11401	Acidihalobacter.ferrooxidans	Sphaerospermopsis.kisseleviana	-0.0482177	0.764658
3079	Acidihalobacter.ferrooxidans	Arenibacter.algicola	-0.0483763	0.763906
14954	Acidihalobacter.ferrooxidans	BeAn.58058.virus	-0.0483973	0.763806
4829	Acidihalobacter.ferrooxidans	Aeromonas.salmonicida	-0.0484994	0.763322
5432	Acidihalobacter.ferrooxidans	Borrelia.anserina	-0.0484994	0.763322
8987	Acidihalobacter.ferrooxidans	Nitrosococcus.halophilus	-0.0484994	0.763322
9121	Acidihalobacter.ferrooxidans	Nostoc.sp..NIES.4103	-0.0484994	0.763322
12322	Acidihalobacter.ferrooxidans	Thermus.sp..CCB_US3_UF1	-0.0484994	0.763322
9529	Acidihalobacter.ferrooxidans	Oscillatoria.acuminata	-0.0487804	0.76199
6979	Acidihalobacter.ferrooxidans	Herbaspirillum.sp..meg3	-0.0492262	0.75988
7336	Acidihalobacter.ferrooxidans	Lactobacillus.alimentarius	-0.0496253	0.757991
7951	Acidihalobacter.ferrooxidans	Lactobacillus.sp..wkB8	-0.0496253	0.757991
7097	Acidihalobacter.ferrooxidans	Lactobacillus.acetotolerans	-0.0496256	0.757989
7579	Acidihalobacter.ferrooxidans	Lactobacillus.heilongjiangensis	-0.0499802	0.756313
11552	Acidihalobacter.ferrooxidans	Staphylococcus.saprophyticus	-0.0500117	0.756164
8204	Acidihalobacter.ferrooxidans	Mesoplasma.syrphidae	-0.0504629	0.754032
5227	Acidihalobacter.ferrooxidans	Azospirillum.thiophilum	-0.0505029	0.753843
5641	Acidihalobacter.ferrooxidans	Burkholderia.sp..MSMB0856	-0.0505029	0.753843
3316	Acidihalobacter.ferrooxidans	Cupriavidus.taiwanensis	-0.0509133	0.751906
7702	Acidihalobacter.ferrooxidans	Lactobacillus.reuteri	-0.0518247	0.747608
11102	Acidihalobacter.ferrooxidans	Sandaracinus.amylolyticus	-0.0518247	0.747608
10516	Acidihalobacter.ferrooxidans	Pseudomonas.syringae	-0.0521552	0.746052
10087	Acidihalobacter.ferrooxidans	Pseudomonas.balearica	-0.0522496	0.745608
7216	Acidihalobacter.ferrooxidans	Lactobacillus.acidipiscis	-0.0524822	0.744513
8722	Acidihalobacter.ferrooxidans	Mycoplasma.conjunctivae	-0.053197	0.741153
10661	Acidihalobacter.ferrooxidans	Pseudomonas.tolaasii	-0.0538659	0.738012
8461	Acidihalobacter.ferrooxidans	Microbacterium.sp..No..7	-0.0538875	0.737911
10807	Acidihalobacter.ferrooxidans	Rhodococcus.sp..YL.1	-0.053889	0.737904
8591	Acidihalobacter.ferrooxidans	Muribaculum.intestinale	-0.0540754	0.737029
12011	Acidihalobacter.ferrooxidans	Streptomyces.roseochromogenus	-0.0540754	0.737029
6862	Acidihalobacter.ferrooxidans	Helicobacter.cinaedi	-0.0543595	0.735698
5854	Acidihalobacter.ferrooxidans	Carnobacterium.maltaromaticum	-0.054984	0.732773
8332	Acidihalobacter.ferrooxidans	Microbacterium.aurum	-0.0553174	0.731212
5536	Acidihalobacter.ferrooxidans	Borrelia.miyamotoi	-0.0553337	0.731136
14611	Acidihalobacter.ferrooxidans	Human.alphaherpesvirus.2	-0.0556371	0.729717
9806	Acidihalobacter.ferrooxidans	Pandoraea.apista	-0.0562711	0.726755
6181	Acidihalobacter.ferrooxidans	Clostridiaceae.bacterium.14S0207	-0.0565071	0.725654
5126	Acidihalobacter.ferrooxidans	Azoarcus.sp..KH32C	-0.056602	0.725211
5329	Acidihalobacter.ferrooxidans	Bacillus.thermoamylovorans	-0.056602	0.725211
7457	Acidihalobacter.ferrooxidans	Lactobacillus.amylolyticus	-0.0567164	0.724677
9256	Acidihalobacter.ferrooxidans	Oceanobacillus.kimchii	-0.0569326	0.723669
6631	Acidihalobacter.ferrooxidans	Enterobacter.asburiae	-0.0569372	0.723647
4732	Acidihalobacter.ferrooxidans	Acinetobacter.johnsonii	-0.0569423	0.723624
6404	Acidihalobacter.ferrooxidans	Comamonas.testosteroni	-0.0569423	0.723624
10372	Acidihalobacter.ferrooxidans	Pseudomonas.synxantha	-0.0570003	0.723353
4636	Acidihalobacter.ferrooxidans	Acetobacterium.sp..KB.1	-0.0570792	0.722985
6292	Acidihalobacter.ferrooxidans	Clostridioides.difficile	-0.0571917	0.722461
9667	Acidihalobacter.ferrooxidans	Paenibacillus.sp..FSL.H7.0737	-0.0572056	0.722396
10954	Acidihalobacter.ferrooxidans	Salipiger.profundus	-0.0572256	0.722303
8077	Acidihalobacter.ferrooxidans	Laribacter.hongkongensis	-0.0572275	0.722295
4927	Acidihalobacter.ferrooxidans	Alloactinosynnema.sp..L.07	-0.0572526	0.722177
6517	Acidihalobacter.ferrooxidans	Cystobacter.fuscus	-0.0572526	0.722177
5026	Acidihalobacter.ferrooxidans	Arcobacter.trophiarum	-0.0572782	0.722058
15127	Acidihalobacter.ferrooxidans	Ateline.gammaherpesvirus.3	-0.0580832	0.718311
3904	Acidihalobacter.ferrooxidans	Pseudomonas.resinovorans	-0.0582123	0.71771
4541	Acidihalobacter.ferrooxidans	Zymomonas.mobilis	-0.0582714	0.717436
4447	Acidihalobacter.ferrooxidans	Serratia.fonticola	-0.0591854	0.713191
3479	Acidihalobacter.ferrooxidans	Micromonospora.echinospora	-0.0594571	0.711931
3992	Acidihalobacter.ferrooxidans	Pseudomonas.rhodesiae	-0.059586	0.711333
3646	Acidihalobacter.ferrooxidans	Paraburkholderia.sprentiae	-0.0614033	0.702926
13117	Acidihalobacter.ferrooxidans	Ross.River.virus	-0.0623488	0.698565
3397	Acidihalobacter.ferrooxidans	Lactobacillus.crustorum	-0.0659473	0.682058
4081	Acidihalobacter.ferrooxidans	Pseudomonas.sp..TKP	-0.0662292	0.680771
13279	Acidihalobacter.ferrooxidans	Abelson.murine.leukemia.virus	-0.0662856	0.680513
13606	Acidihalobacter.ferrooxidans	Pseudomonas.virus.phiCTX	-0.0668559	0.677913
3236	Acidihalobacter.ferrooxidans	Clostridium.carboxidivorans	-0.067918	0.673079
14782	Acidihalobacter.ferrooxidans	Pseudomonas.virus.EL	-0.0680291	0.672574
3817	Acidihalobacter.ferrooxidans	Pelosinus.fermentans	-0.0681623	0.671969
3157	Acidihalobacter.ferrooxidans	Bordetella.bronchiseptica	-0.0692287	0.667132
3002	Acidihalobacter.ferrooxidans	Aerococcus.urinae	-0.069781	0.664632
4354	Acidihalobacter.ferrooxidans	Rhodococcus.erythropolis	-0.0703714	0.661963
12956	Acidihalobacter.ferrooxidans	Pseudomonas.virus.LKA1	-0.0709188	0.659492
15652	Acidihalobacter.ferrooxidans	Human.endogenous.retrovirus.K.2	-0.107074	0.505203
15476	Acidihalobacter.ferrooxidans	Human.endogenous.retrovirus.K	-0.149631	0.350436
2764	Acinetobacter.baumannii	Shinella.sp..HZN7	0.703509	2.89445e-07
5841	Acinetobacter.baumannii	Carnobacterium.maltaromaticum	0.605503	2.73545e-05
5113	Acinetobacter.baumannii	Azoarcus.sp..KH32C	0.594439	4.16675e-05
5316	Acinetobacter.baumannii	Bacillus.thermoamylovorans	0.594439	4.16675e-05
2913	Acinetobacter.baumannii	Acinetobacter.venetianus	0.533512	0.000328267
10503	Acinetobacter.baumannii	Pseudomonas.syringae	0.520017	0.000492581
15463	Acinetobacter.baumannii	Human.endogenous.retrovirus.K	0.491327	0.00110607
4914	Acinetobacter.baumannii	Alloactinosynnema.sp..L.07	0.489272	0.00116895
6504	Acinetobacter.baumannii	Cystobacter.fuscus	0.489272	0.00116895
6058	Acinetobacter.baumannii	Cellulophaga.algicola	0.486005	0.00127542
2989	Acinetobacter.baumannii	Aerococcus.urinae	0.459568	0.0025048
4158	Acinetobacter.baumannii	Pseudomonas.stutzeri	0.443803	0.0036549
15639	Acinetobacter.baumannii	Human.endogenous.retrovirus.K.2	0.424582	0.00566056
4719	Acinetobacter.baumannii	Acinetobacter.johnsonii	0.408826	0.00795683
6391	Acinetobacter.baumannii	Comamonas.testosteroni	0.408826	0.00795683
8578	Acinetobacter.baumannii	Muribaculum.intestinale	0.365251	0.0188645
11998	Acinetobacter.baumannii	Streptomyces.roseochromogenus	0.365251	0.0188645
7444	Acinetobacter.baumannii	Lactobacillus.amylolyticus	0.359846	0.0208386
2409	Acinetobacter.baumannii	Lactobacillus.crispatus.2	0.322032	0.0400436
12783	Acinetobacter.baumannii	Lactobacillus.phage.Lv.1	0.315031	0.0448339
14941	Acinetobacter.baumannii	BeAn.58058.virus	0.308915	0.0493898
10648	Acinetobacter.baumannii	Pseudomonas.tolaasii	0.267091	0.0913826
2208	Acinetobacter.baumannii	Lactobacillus.plantarum	0.254264	0.108664
12943	Acinetobacter.baumannii	Pseudomonas.virus.LKA1	0.214757	0.177535
5214	Acinetobacter.baumannii	Azospirillum.thiophilum	0.16227	0.310753
5628	Acinetobacter.baumannii	Burkholderia.sp..MSMB0856	0.16227	0.310753
3384	Acinetobacter.baumannii	Lactobacillus.crustorum	0.158963	0.320851
2619	Acinetobacter.baumannii	Mageeibacillus.indolicus	0.158365	0.322697
9793	Acinetobacter.baumannii	Pandoraea.apista	0.140762	0.380038
11238	Acinetobacter.baumannii	Sphaerochaeta.pleomorpha	0.139829	0.383238
13924	Acinetobacter.baumannii	Pseudomonas.phage.F10	0.123864	0.440372
3633	Acinetobacter.baumannii	Paraburkholderia.sprentiae	0.120035	0.45474
8064	Acinetobacter.baumannii	Laribacter.hongkongensis	0.116899	0.466694
14769	Acinetobacter.baumannii	Pseudomonas.virus.EL	0.116434	0.468478
8319	Acinetobacter.baumannii	Microbacterium.aurum	0.115244	0.473067
11388	Acinetobacter.baumannii	Sphaerospermopsis.kisseleviana	0.107192	0.504731
4068	Acinetobacter.baumannii	Pseudomonas.sp..TKP	0.0914995	0.569383
7813	Acinetobacter.baumannii	Lactobacillus.sanfranciscensis	0.0906586	0.572952
4341	Acinetobacter.baumannii	Rhodococcus.erythropolis	0.0904107	0.574006
10794	Acinetobacter.baumannii	Rhodococcus.sp..YL.1	0.0898392	0.576439
8448	Acinetobacter.baumannii	Microbacterium.sp..No..7	0.0898149	0.576543
2143	Acinetobacter.baumannii	Lactobacillus.iners	0.0712453	0.65802
7203	Acinetobacter.baumannii	Lactobacillus.acidipiscis	0.0691205	0.667622
8841	Acinetobacter.baumannii	Myroides.profundi	0.0626406	0.697221
2341	Acinetobacter.baumannii	Lactobacillus.amylophilus	0.0620163	0.700097
12153	Acinetobacter.baumannii	Streptomyces.sp..4F	0.0561305	0.727412
12624	Acinetobacter.baumannii	Vibrio.campbellii	0.0517621	0.747904
7689	Acinetobacter.baumannii	Lactobacillus.reuteri	0.0501504	0.755508
11089	Acinetobacter.baumannii	Sandaracinus.amylolyticus	0.0501504	0.755508
14259	Acinetobacter.baumannii	Pseudomonas.phage.PA16	0.0466503	0.772101
2478	Acinetobacter.baumannii	Lactobacillus.kullabergensis	0.0429143	0.789923
9379	Acinetobacter.baumannii	Octadecabacter.arcticus	0.0412645	0.797828
11844	Acinetobacter.baumannii	Streptomyces.katrae	0.0412645	0.797828
13593	Acinetobacter.baumannii	Pseudomonas.virus.phiCTX	0.039645	0.805606
11539	Acinetobacter.baumannii	Staphylococcus.saprophyticus	0.0383026	0.812068
7566	Acinetobacter.baumannii	Lactobacillus.heilongjiangensis	0.0379422	0.813805
6966	Acinetobacter.baumannii	Herbaspirillum.sp..meg3	0.0295041	0.854707
3718	Acinetobacter.baumannii	Paracoccus.mutanolyticus	0.0264423	0.869648
9516	Acinetobacter.baumannii	Oscillatoria.acuminata	0.0246778	0.878279
4816	Acinetobacter.baumannii	Aeromonas.salmonicida	0.021691	0.89292
5419	Acinetobacter.baumannii	Borrelia.anserina	0.021691	0.89292
8974	Acinetobacter.baumannii	Nitrosococcus.halophilus	0.021691	0.89292
9108	Acinetobacter.baumannii	Nostoc.sp..NIES.4103	0.021691	0.89292
12309	Acinetobacter.baumannii	Thermus.sp..CCB_US3_UF1	0.021691	0.89292
3979	Acinetobacter.baumannii	Pseudomonas.rhodesiae	0.0210697	0.89597
3466	Acinetobacter.baumannii	Micromonospora.echinospora	0.012488	0.938232
3066	Acinetobacter.baumannii	Arenibacter.algicola	0.0114436	0.943389
4249	Acinetobacter.baumannii	Ralstonia.solanacearum	0.0114038	0.943585
8191	Acinetobacter.baumannii	Mesoplasma.syrphidae	0.00957807	0.952606
7084	Acinetobacter.baumannii	Lactobacillus.acetotolerans	0.00322168	0.984051
7323	Acinetobacter.baumannii	Lactobacillus.alimentarius	0.00321906	0.984064
7938	Acinetobacter.baumannii	Lactobacillus.sp..wkB8	0.00321906	0.984064
13266	Acinetobacter.baumannii	Abelson.murine.leukemia.virus	-0.00157017	0.992226
5734	Acinetobacter.baumannii	Carnobacterium.divergens	-0.00961915	0.952403
3891	Acinetobacter.baumannii	Pseudomonas.resinovorans	-0.0100154	0.950445
4434	Acinetobacter.baumannii	Serratia.fonticola	-0.0102894	0.949091
11691	Acinetobacter.baumannii	Streptococcus.sp..oral.taxon.431	-0.0122197	0.939556
2548	Acinetobacter.baumannii	Lactobacillus.paracollinoides	-0.0135393	0.933043
2274	Acinetobacter.baumannii	Aeromonas.hydrophila	-0.0423644	0.792556
13429	Acinetobacter.baumannii	Enterobacteria.phage.mEp460	-0.0566901	0.7248
14091	Acinetobacter.baumannii	Murine.osteosarcoma.virus	-0.0611588	0.704055
9933	Acinetobacter.baumannii	Plantactinospora.sp..BB1	-0.0624306	0.698188
5949	Acinetobacter.baumannii	Cedecea.neteri	-0.0632237	0.694539
12466	Acinetobacter.baumannii	Verminephrobacter.eiseniae	-0.0679867	0.672767
3303	Acinetobacter.baumannii	Cupriavidus.taiwanensis	-0.0691514	0.667482
10074	Acinetobacter.baumannii	Pseudomonas.balearica	-0.0709664	0.659278
8709	Acinetobacter.baumannii	Mycoplasma.conjunctivae	-0.0722531	0.653485
6849	Acinetobacter.baumannii	Helicobacter.cinaedi	-0.0738321	0.646404
6733	Acinetobacter.baumannii	Francisella.tularensis	-0.0748988	0.641638
5523	Acinetobacter.baumannii	Borrelia.miyamotoi	-0.0751553	0.640494
14598	Acinetobacter.baumannii	Human.alphaherpesvirus.2	-0.0755674	0.638658
2016	Acinetobacter.baumannii	Chondrocystis.sp..NIES.4102	-0.0757962	0.637639
6168	Acinetobacter.baumannii	Clostridiaceae.bacterium.14S0207	-0.076749	0.633405
10216	Acinetobacter.baumannii	Pseudomonas.pohangensis	-0.0770637	0.632009
9243	Acinetobacter.baumannii	Oceanobacillus.kimchii	-0.0773269	0.630842
6618	Acinetobacter.baumannii	Enterobacter.asburiae	-0.0773332	0.630814
10359	Acinetobacter.baumannii	Pseudomonas.synxantha	-0.0774188	0.630435
4623	Acinetobacter.baumannii	Acetobacterium.sp..KB.1	-0.0775261	0.62996
6279	Acinetobacter.baumannii	Clostridioides.difficile	-0.0776788	0.629283
9654	Acinetobacter.baumannii	Paenibacillus.sp..FSL.H7.0737	-0.0776977	0.6292
10941	Acinetobacter.baumannii	Salipiger.profundus	-0.0777249	0.629079
5013	Acinetobacter.baumannii	Arcobacter.trophiarum	-0.0777963	0.628763
4528	Acinetobacter.baumannii	Zymomonas.mobilis	-0.0791454	0.622805
13758	Acinetobacter.baumannii	Alcelaphine.gammaherpesvirus.1	-0.0840148	0.6015
13104	Acinetobacter.baumannii	Ross.River.virus	-0.0846834	0.598599
2838	Acinetobacter.baumannii	Acidihalobacter.ferrooxidans	-0.0869264	0.588913
2691	Acinetobacter.baumannii	Rhizobium.gallicum	-0.0879954	0.584321
3223	Acinetobacter.baumannii	Clostridium.carboxidivorans	-0.0922475	0.566218
3804	Acinetobacter.baumannii	Pelosinus.fermentans	-0.0925794	0.564816
15114	Acinetobacter.baumannii	Ateline.gammaherpesvirus.3	-0.0932079	0.562165
3549	Acinetobacter.baumannii	Mycoplasma.wenyonii	-0.0939135	0.559196
3144	Acinetobacter.baumannii	Bordetella.bronchiseptica	-0.0940277	0.558716
15288	Acinetobacter.baumannii	Decapod.hepandensovirus.1	-0.105314	0.512269
2079	Acinetobacter.baumannii	Desulfurella.acetivorans	-0.122248	0.446402
14428	Acinetobacter.baumannii	Escherichia.virus.IME08	-0.142964	0.372553
15816	Acinetobacter.baumannii	Cyprinid.herpesvirus.3	-0.368199	0.0178557
4412	Acinetobacter.bereziniae	Serratia.fonticola	0.754397	1.22568e-08
2319	Acinetobacter.bereziniae	Lactobacillus.amylophilus	0.457657	0.00262466
4794	Acinetobacter.bereziniae	Aeromonas.salmonicida	0.408688	0.00797995
5397	Acinetobacter.bereziniae	Borrelia.anserina	0.408688	0.00797995
8952	Acinetobacter.bereziniae	Nitrosococcus.halophilus	0.408688	0.00797995
9086	Acinetobacter.bereziniae	Nostoc.sp..NIES.4103	0.408688	0.00797995
12287	Acinetobacter.bereziniae	Thermus.sp..CCB_US3_UF1	0.408688	0.00797995
8426	Acinetobacter.bereziniae	Microbacterium.sp..No..7	0.392675	0.0111008
10772	Acinetobacter.bereziniae	Rhodococcus.sp..YL.1	0.392666	0.0111029
14747	Acinetobacter.bereziniae	Pseudomonas.virus.EL	0.293872	0.062192
10337	Acinetobacter.bereziniae	Pseudomonas.synxantha	0.281574	0.074509
4319	Acinetobacter.bereziniae	Rhodococcus.erythropolis	0.276878	0.0796879
2597	Acinetobacter.bereziniae	Mageeibacillus.indolicus	0.241516	0.128197
2456	Acinetobacter.bereziniae	Lactobacillus.kullabergensis	0.232244	0.14397
3611	Acinetobacter.bereziniae	Paraburkholderia.sprentiae	0.226431	0.154565
7181	Acinetobacter.bereziniae	Lactobacillus.acidipiscis	0.22637	0.154678
7667	Acinetobacter.bereziniae	Lactobacillus.reuteri	0.223994	0.15917
11067	Acinetobacter.bereziniae	Sandaracinus.amylolyticus	0.223994	0.15917
1694	Acinetobacter.bereziniae	Lactobacillus.salivarius	0.22088	0.165199
7301	Acinetobacter.bereziniae	Lactobacillus.alimentarius	0.218799	0.169321
7916	Acinetobacter.bereziniae	Lactobacillus.sp..wkB8	0.218799	0.169321
7062	Acinetobacter.bereziniae	Lactobacillus.acetotolerans	0.218798	0.169322
3869	Acinetobacter.bereziniae	Pseudomonas.resinovorans	0.217694	0.171538
3362	Acinetobacter.bereziniae	Lactobacillus.crustorum	0.213714	0.179699
2121	Acinetobacter.bereziniae	Lactobacillus.iners	0.21133	0.184721
1316	Acinetobacter.bereziniae	Lactobacillus.kefiranofaciens	0.210887	0.185663
1871	Acinetobacter.bereziniae	Staphylococcus.cohnii	0.208399	0.191027
7791	Acinetobacter.bereziniae	Lactobacillus.sanfranciscensis	0.20503	0.198462
1472	Acinetobacter.bereziniae	Aerococcus.christensenii	0.202478	0.204228
2186	Acinetobacter.bereziniae	Lactobacillus.plantarum	0.198635	0.213131
1217	Acinetobacter.bereziniae	Lactobacillus.acidophilus	0.192128	0.228812
902	Acinetobacter.bereziniae	Cohaesibacter.sp..ES.047	0.176718	0.269038
1031	Acinetobacter.bereziniae	Escherichia.coli	0.175927	0.271222
944	Acinetobacter.bereziniae	Lactobacillus.jensenii	0.166484	0.298184
4046	Acinetobacter.bereziniae	Pseudomonas.sp..TKP	0.118289	0.461375
1266	Acinetobacter.bereziniae	Lactobacillus.helveticus	0.113378	0.48031
861	Acinetobacter.bereziniae	Burkholderia.pseudomallei	0.105923	0.509817
10481	Acinetobacter.bereziniae	Pseudomonas.syringae	0.103061	0.521381
15441	Acinetobacter.bereziniae	Human.endogenous.retrovirus.K	0.098972	0.538128
9221	Acinetobacter.bereziniae	Oceanobacillus.kimchii	0.0960953	0.550062
1581	Acinetobacter.bereziniae	Lactobacillus.apis	0.0952635	0.553536
13244	Acinetobacter.bereziniae	Abelson.murine.leukemia.virus	0.0876096	0.585976
8556	Acinetobacter.bereziniae	Muribaculum.intestinale	0.0867925	0.589489
11976	Acinetobacter.bereziniae	Streptomyces.roseochromogenus	0.0867925	0.589489
2526	Acinetobacter.bereziniae	Lactobacillus.paracollinoides	0.0852379	0.596198
4136	Acinetobacter.bereziniae	Pseudomonas.stutzeri	0.0849716	0.59735
2742	Acinetobacter.bereziniae	Shinella.sp..HZN7	0.0816003	0.612024
15617	Acinetobacter.bereziniae	Human.endogenous.retrovirus.K.2	0.0688334	0.668923
2967	Acinetobacter.bereziniae	Aerococcus.urinae	0.0682756	0.671454
7422	Acinetobacter.bereziniae	Lactobacillus.amylolyticus	0.0514606	0.749325
10626	Acinetobacter.bereziniae	Pseudomonas.tolaasii	0.0497778	0.75727
2387	Acinetobacter.bereziniae	Lactobacillus.crispatus.2	0.0449801	0.780055
1932	Acinetobacter.bereziniae	Acinetobacter.baumannii	0.0425142	0.791838
12921	Acinetobacter.bereziniae	Pseudomonas.virus.LKA1	0.0335719	0.834936
8042	Acinetobacter.bereziniae	Laribacter.hongkongensis	0.0272026	0.865933
11216	Acinetobacter.bereziniae	Sphaerochaeta.pleomorpha	0.0177181	0.912448
9771	Acinetobacter.bereziniae	Pandoraea.apista	0.0174239	0.913896
5819	Acinetobacter.bereziniae	Carnobacterium.maltaromaticum	0.0147016	0.92731
12761	Acinetobacter.bereziniae	Lactobacillus.phage.Lv.1	0.0135132	0.933172
2891	Acinetobacter.bereziniae	Acinetobacter.venetianus	0.0129785	0.935811
1169	Acinetobacter.bereziniae	Achromobacter.xylosoxidans	0.0124936	0.938204
10194	Acinetobacter.bereziniae	Pseudomonas.pohangensis	0.0117458	0.941897
13902	Acinetobacter.bereziniae	Pseudomonas.phage.F10	0.0115145	0.943039
1637	Acinetobacter.bereziniae	Lactobacillus.gallinarum	0.0109562	0.945797
14237	Acinetobacter.bereziniae	Pseudomonas.phage.PA16	0.0064682	0.967985
5927	Acinetobacter.bereziniae	Cedecea.neteri	0.00583704	0.971107
1076	Acinetobacter.bereziniae	Gardnerella.vaginalis	-0.000369647	0.99817
13571	Acinetobacter.bereziniae	Pseudomonas.virus.phiCTX	-0.0116242	0.942497
5091	Acinetobacter.bereziniae	Azoarcus.sp..KH32C	-0.0146009	0.927807
5294	Acinetobacter.bereziniae	Bacillus.thermoamylovorans	-0.0146009	0.927807
8297	Acinetobacter.bereziniae	Microbacterium.aurum	-0.0192878	0.904726
4697	Acinetobacter.bereziniae	Acinetobacter.johnsonii	-0.0223733	0.889572
6369	Acinetobacter.bereziniae	Comamonas.testosteroni	-0.0223733	0.889572
1367	Acinetobacter.bereziniae	Pseudomonas.putida	-0.0292496	0.855947
3696	Acinetobacter.bereziniae	Paracoccus.mutanolyticus	-0.0351027	0.82752
11517	Acinetobacter.bereziniae	Staphylococcus.saprophyticus	-0.036858	0.819036
7544	Acinetobacter.bereziniae	Lactobacillus.heilongjiangensis	-0.0369339	0.818669
3957	Acinetobacter.bereziniae	Pseudomonas.rhodesiae	-0.0386152	0.810562
6944	Acinetobacter.bereziniae	Herbaspirillum.sp..meg3	-0.0386951	0.810177
9494	Acinetobacter.bereziniae	Oscillatoria.acuminata	-0.0396885	0.805397
4227	Acinetobacter.bereziniae	Ralstonia.solanacearum	-0.0400679	0.803573
3044	Acinetobacter.bereziniae	Arenibacter.algicola	-0.0401062	0.803389
6036	Acinetobacter.bereziniae	Cellulophaga.algicola	-0.0410268	0.798968
3281	Acinetobacter.bereziniae	Cupriavidus.taiwanensis	-0.0411235	0.798504
4892	Acinetobacter.bereziniae	Alloactinosynnema.sp..L.07	-0.0417023	0.795728
6482	Acinetobacter.bereziniae	Cystobacter.fuscus	-0.0417023	0.795728
8169	Acinetobacter.bereziniae	Mesoplasma.syrphidae	-0.0457588	0.776344
5712	Acinetobacter.bereziniae	Carnobacterium.divergens	-0.0488525	0.761649
14919	Acinetobacter.bereziniae	BeAn.58058.virus	-0.0489144	0.761356
11669	Acinetobacter.bereziniae	Streptococcus.sp..oral.taxon.431	-0.0492416	0.759806
13407	Acinetobacter.bereziniae	Enterobacteria.phage.mEp460	-0.0495971	0.758124
12444	Acinetobacter.bereziniae	Verminephrobacter.eiseniae	-0.0529969	0.742093
3444	Acinetobacter.bereziniae	Micromonospora.echinospora	-0.05356	0.739448
9911	Acinetobacter.bereziniae	Plantactinospora.sp..BB1	-0.0542543	0.736191
14069	Acinetobacter.bereziniae	Murine.osteosarcoma.virus	-0.0601022	0.708941
9357	Acinetobacter.bereziniae	Octadecabacter.arcticus	-0.0615179	0.702397
11822	Acinetobacter.bereziniae	Streptomyces.katrae	-0.0615179	0.702397
12602	Acinetobacter.bereziniae	Vibrio.campbellii	-0.0622216	0.699151
12131	Acinetobacter.bereziniae	Streptomyces.sp..4F	-0.0625107	0.697819
8819	Acinetobacter.bereziniae	Myroides.profundi	-0.0629374	0.695856
11366	Acinetobacter.bereziniae	Sphaerospermopsis.kisseleviana	-0.0657233	0.683081
5192	Acinetobacter.bereziniae	Azospirillum.thiophilum	-0.0688382	0.668902
5606	Acinetobacter.bereziniae	Burkholderia.sp..MSMB0856	-0.0688382	0.668902
10052	Acinetobacter.bereziniae	Pseudomonas.balearica	-0.071219	0.658139
8687	Acinetobacter.bereziniae	Mycoplasma.conjunctivae	-0.0725103	0.65233
6827	Acinetobacter.bereziniae	Helicobacter.cinaedi	-0.074095	0.645228
6711	Acinetobacter.bereziniae	Francisella.tularensis	-0.0751654	0.640449
5501	Acinetobacter.bereziniae	Borrelia.miyamotoi	-0.0754228	0.639302
14576	Acinetobacter.bereziniae	Human.alphaherpesvirus.2	-0.0758364	0.63746
6146	Acinetobacter.bereziniae	Clostridiaceae.bacterium.14S0207	-0.0770222	0.632193
2816	Acinetobacter.bereziniae	Acidihalobacter.ferrooxidans	-0.0771527	0.631614
6596	Acinetobacter.bereziniae	Enterobacter.asburiae	-0.0776084	0.629595
1526	Acinetobacter.bereziniae	Bacillus.thuringiensis	-0.0777462	0.628985
4601	Acinetobacter.bereziniae	Acetobacterium.sp..KB.1	-0.077802	0.628738
6257	Acinetobacter.bereziniae	Clostridioides.difficile	-0.0779554	0.62806
9632	Acinetobacter.bereziniae	Paenibacillus.sp..FSL.H7.0737	-0.0779743	0.627976
10919	Acinetobacter.bereziniae	Salipiger.profundus	-0.0780016	0.627855
4991	Acinetobacter.bereziniae	Arcobacter.trophiarum	-0.0780732	0.627538
4506	Acinetobacter.bereziniae	Zymomonas.mobilis	-0.0794271	0.621564
13736	Acinetobacter.bereziniae	Alcelaphine.gammaherpesvirus.1	-0.0843138	0.600201
13082	Acinetobacter.bereziniae	Ross.River.virus	-0.0849848	0.597293
2669	Acinetobacter.bereziniae	Rhizobium.gallicum	-0.0853393	0.595759
3201	Acinetobacter.bereziniae	Clostridium.carboxidivorans	-0.0925759	0.56483
3782	Acinetobacter.bereziniae	Pelosinus.fermentans	-0.0929089	0.563425
3527	Acinetobacter.bereziniae	Mycoplasma.wenyonii	-0.0942478	0.557792
3122	Acinetobacter.bereziniae	Bordetella.bronchiseptica	-0.0943624	0.557311
15092	Acinetobacter.bereziniae	Ateline.gammaherpesvirus.3	-0.0957912	0.551331
2252	Acinetobacter.bereziniae	Aeromonas.hydrophila	-0.0967073	0.547513
1994	Acinetobacter.bereziniae	Chondrocystis.sp..NIES.4102	-0.105302	0.512314
2057	Acinetobacter.bereziniae	Desulfurella.acetivorans	-0.122683	0.444773
15266	Acinetobacter.bereziniae	Decapod.hepandensovirus.1	-0.126964	0.428923
1752	Acinetobacter.bereziniae	Leptotrichia.sp..oral.taxon.847	-0.132481	0.408972
1811	Acinetobacter.bereziniae	Paenibacillus.crassostreae	-0.140812	0.379867
14406	Acinetobacter.bereziniae	Escherichia.virus.IME08	-0.143473	0.370836
1419	Acinetobacter.bereziniae	Staphylococcus.nepalensis	-0.149896	0.349571
1122	Acinetobacter.bereziniae	Halomicronema.hongdechloris	-0.175003	0.273786
987	Acinetobacter.bereziniae	Zobellia.galactanivorans	-0.187065	0.241547
15794	Acinetobacter.bereziniae	Cyprinid.herpesvirus.3	-0.362391	0.0198884
6426	Acinetobacter.johnsonii	Comamonas.testosteroni	1	0
5984	Acinetobacter.johnsonii	Cedecea.neteri	0.757936	9.564e-09
10251	Acinetobacter.johnsonii	Pseudomonas.pohangensis	0.600825	3.27442e-05
8099	Acinetobacter.johnsonii	Laribacter.hongkongensis	0.501034	0.000847892
4949	Acinetobacter.johnsonii	Alloactinosynnema.sp..L.07	0.431147	0.0048885
6539	Acinetobacter.johnsonii	Cystobacter.fuscus	0.431147	0.0048885
6093	Acinetobacter.johnsonii	Cellulophaga.algicola	0.428373	0.00520277
13628	Acinetobacter.johnsonii	Pseudomonas.virus.phiCTX	0.414164	0.00710231
14294	Acinetobacter.johnsonii	Pseudomonas.phage.PA16	0.412127	0.00741864
12978	Acinetobacter.johnsonii	Pseudomonas.virus.LKA1	0.38164	0.0138126
5148	Acinetobacter.johnsonii	Azoarcus.sp..KH32C	0.33996	0.0296511
5351	Acinetobacter.johnsonii	Bacillus.thermoamylovorans	0.33996	0.0296511
8613	Acinetobacter.johnsonii	Muribaculum.intestinale	0.311801	0.0471957
12033	Acinetobacter.johnsonii	Streptomyces.roseochromogenus	0.311801	0.0471957
15498	Acinetobacter.johnsonii	Human.endogenous.retrovirus.K	0.288506	0.0673505
13959	Acinetobacter.johnsonii	Pseudomonas.phage.F10	0.276079	0.0805969
5876	Acinetobacter.johnsonii	Carnobacterium.maltaromaticum	0.270776	0.0868324
15674	Acinetobacter.johnsonii	Human.endogenous.retrovirus.K.2	0.270058	0.0877047
14976	Acinetobacter.johnsonii	BeAn.58058.virus	0.192276	0.228446
14804	Acinetobacter.johnsonii	Pseudomonas.virus.EL	0.17628	0.270245
5249	Acinetobacter.johnsonii	Azospirillum.thiophilum	0.151345	0.344879
5663	Acinetobacter.johnsonii	Burkholderia.sp..MSMB0856	0.151345	0.344879
11423	Acinetobacter.johnsonii	Sphaerospermopsis.kisseleviana	0.103912	0.517929
7848	Acinetobacter.johnsonii	Lactobacillus.sanfranciscensis	0.0896601	0.577203
8876	Acinetobacter.johnsonii	Myroides.profundi	0.0654935	0.684132
12818	Acinetobacter.johnsonii	Lactobacillus.phage.Lv.1	0.0605598	0.706824
12188	Acinetobacter.johnsonii	Streptomyces.sp..4F	0.0598757	0.70999
12659	Acinetobacter.johnsonii	Vibrio.campbellii	0.0561056	0.727528
9414	Acinetobacter.johnsonii	Octadecabacter.arcticus	0.0470438	0.770231
11879	Acinetobacter.johnsonii	Streptomyces.katrae	0.0470438	0.770231
15323	Acinetobacter.johnsonii	Decapod.hepandensovirus.1	-0.00420707	0.979173
14126	Acinetobacter.johnsonii	Murine.osteosarcoma.virus	-0.0400629	0.803597
9968	Acinetobacter.johnsonii	Plantactinospora.sp..BB1	-0.040896	0.799596
11726	Acinetobacter.johnsonii	Streptococcus.sp..oral.taxon.431	-0.0421789	0.793444
5769	Acinetobacter.johnsonii	Carnobacterium.divergens	-0.0425277	0.791774
13464	Acinetobacter.johnsonii	Enterobacteria.phage.mEp460	-0.0427098	0.790902
4851	Acinetobacter.johnsonii	Aeromonas.salmonicida	-0.0431508	0.788792
5454	Acinetobacter.johnsonii	Borrelia.anserina	-0.0431508	0.788792
9009	Acinetobacter.johnsonii	Nitrosococcus.halophilus	-0.0431508	0.788792
9143	Acinetobacter.johnsonii	Nostoc.sp..NIES.4103	-0.0431508	0.788792
12344	Acinetobacter.johnsonii	Thermus.sp..CCB_US3_UF1	-0.0431508	0.788792
9551	Acinetobacter.johnsonii	Oscillatoria.acuminata	-0.0434009	0.787596
7001	Acinetobacter.johnsonii	Herbaspirillum.sp..meg3	-0.0437975	0.7857
7358	Acinetobacter.johnsonii	Lactobacillus.alimentarius	-0.0441526	0.784004
7973	Acinetobacter.johnsonii	Lactobacillus.sp..wkB8	-0.0441526	0.784004
7119	Acinetobacter.johnsonii	Lactobacillus.acetotolerans	-0.0441529	0.784002
7601	Acinetobacter.johnsonii	Lactobacillus.heilongjiangensis	-0.0444684	0.782496
11574	Acinetobacter.johnsonii	Staphylococcus.saprophyticus	-0.0444964	0.782363
12501	Acinetobacter.johnsonii	Verminephrobacter.eiseniae	-0.0445356	0.782175
8226	Acinetobacter.johnsonii	Mesoplasma.syrphidae	-0.0448978	0.780447
7724	Acinetobacter.johnsonii	Lactobacillus.reuteri	-0.0461095	0.774674
11124	Acinetobacter.johnsonii	Sandaracinus.amylolyticus	-0.0461095	0.774674
10538	Acinetobacter.johnsonii	Pseudomonas.syringae	-0.0464035	0.773275
10109	Acinetobacter.johnsonii	Pseudomonas.balearica	-0.0464875	0.772875
7238	Acinetobacter.johnsonii	Lactobacillus.acidipiscis	-0.0466944	0.771891
8744	Acinetobacter.johnsonii	Mycoplasma.conjunctivae	-0.0473304	0.768869
10683	Acinetobacter.johnsonii	Pseudomonas.tolaasii	-0.0479256	0.766043
8483	Acinetobacter.johnsonii	Microbacterium.sp..No..7	-0.0479448	0.765952
10829	Acinetobacter.johnsonii	Rhodococcus.sp..YL.1	-0.0479461	0.765946
6884	Acinetobacter.johnsonii	Helicobacter.cinaedi	-0.0483648	0.76396
6768	Acinetobacter.johnsonii	Francisella.tularensis	-0.0490635	0.76065
8354	Acinetobacter.johnsonii	Microbacterium.aurum	-0.049217	0.759923
5558	Acinetobacter.johnsonii	Borrelia.miyamotoi	-0.0492315	0.759854
14633	Acinetobacter.johnsonii	Human.alphaherpesvirus.2	-0.0495014	0.758577
9828	Acinetobacter.johnsonii	Pandoraea.apista	-0.0500655	0.75591
11273	Acinetobacter.johnsonii	Sphaerochaeta.pleomorpha	-0.0501209	0.755648
6203	Acinetobacter.johnsonii	Clostridiaceae.bacterium.14S0207	-0.0502755	0.754917
7479	Acinetobacter.johnsonii	Lactobacillus.amylolyticus	-0.0504617	0.754038
9278	Acinetobacter.johnsonii	Oceanobacillus.kimchii	-0.0506541	0.753129
6653	Acinetobacter.johnsonii	Enterobacter.asburiae	-0.0506581	0.75311
10394	Acinetobacter.johnsonii	Pseudomonas.synxantha	-0.0507143	0.752845
6314	Acinetobacter.johnsonii	Clostridioides.difficile	-0.0508846	0.752041
9689	Acinetobacter.johnsonii	Paenibacillus.sp..FSL.H7.0737	-0.050897	0.751983
10976	Acinetobacter.johnsonii	Salipiger.profundus	-0.0509148	0.751899
5048	Acinetobacter.johnsonii	Arcobacter.trophiarum	-0.0509615	0.751678
13793	Acinetobacter.johnsonii	Alcelaphine.gammaherpesvirus.1	-0.055035	0.732534
13139	Acinetobacter.johnsonii	Ross.River.virus	-0.055473	0.730484
13301	Acinetobacter.johnsonii	Abelson.murine.leukemia.virus	-0.0589756	0.714164
15149	Acinetobacter.johnsonii	Ateline.gammaherpesvirus.3	-0.0631379	0.694933
14463	Acinetobacter.johnsonii	Escherichia.virus.IME08	-0.0936508	0.560301
15851	Acinetobacter.johnsonii	Cyprinid.herpesvirus.3	-0.241603	0.128054
5855	Acinetobacter.venetianus	Carnobacterium.maltaromaticum	0.904705	4.44089e-16
7458	Acinetobacter.venetianus	Lactobacillus.amylolyticus	0.612312	2.09463e-05
6072	Acinetobacter.venetianus	Cellulophaga.algicola	0.584119	6.08588e-05
15477	Acinetobacter.venetianus	Human.endogenous.retrovirus.K	0.372651	0.0164186
3003	Acinetobacter.venetianus	Aerococcus.urinae	0.330129	0.035032
4928	Acinetobacter.venetianus	Alloactinosynnema.sp..L.07	0.28233	0.0737005
6518	Acinetobacter.venetianus	Cystobacter.fuscus	0.28233	0.0737005
14955	Acinetobacter.venetianus	BeAn.58058.virus	0.260805	0.0995648
7703	Acinetobacter.venetianus	Lactobacillus.reuteri	0.236728	0.136172
11103	Acinetobacter.venetianus	Sandaracinus.amylolyticus	0.236728	0.136172
15653	Acinetobacter.venetianus	Human.endogenous.retrovirus.K.2	0.236216	0.137047
4733	Acinetobacter.venetianus	Acinetobacter.johnsonii	0.233768	0.141284
6405	Acinetobacter.venetianus	Comamonas.testosteroni	0.233768	0.141284
5127	Acinetobacter.venetianus	Azoarcus.sp..KH32C	0.217763	0.171398
5330	Acinetobacter.venetianus	Bacillus.thermoamylovorans	0.217763	0.171398
10230	Acinetobacter.venetianus	Pseudomonas.pohangensis	0.20776	0.192421
11252	Acinetobacter.venetianus	Sphaerochaeta.pleomorpha	0.192664	0.227491
14273	Acinetobacter.venetianus	Pseudomonas.phage.PA16	0.192351	0.228262
13938	Acinetobacter.venetianus	Pseudomonas.phage.F10	0.148292	0.354812
5228	Acinetobacter.venetianus	Azospirillum.thiophilum	0.086226	0.59193
5642	Acinetobacter.venetianus	Burkholderia.sp..MSMB0856	0.086226	0.59193
12480	Acinetobacter.venetianus	Verminephrobacter.eiseniae	0.0720865	0.654234
4172	Acinetobacter.venetianus	Pseudomonas.stutzeri	0.0703325	0.662139
3732	Acinetobacter.venetianus	Paracoccus.mutanolyticus	0.0588902	0.714561
11402	Acinetobacter.venetianus	Sphaerospermopsis.kisseleviana	0.0534654	0.739892
7827	Acinetobacter.venetianus	Lactobacillus.sanfranciscensis	0.0436436	0.786436
8855	Acinetobacter.venetianus	Myroides.profundi	0.0270121	0.866864
12797	Acinetobacter.venetianus	Lactobacillus.phage.Lv.1	0.0236202	0.883459
12167	Acinetobacter.venetianus	Streptomyces.sp..4F	0.02315	0.885763
12638	Acinetobacter.venetianus	Vibrio.campbellii	0.0205589	0.898479
9947	Acinetobacter.venetianus	Plantactinospora.sp..BB1	0.0203484	0.899513
9393	Acinetobacter.venetianus	Octadecabacter.arcticus	0.0143339	0.929123
11858	Acinetobacter.venetianus	Streptomyces.katrae	0.0143339	0.929123
4263	Acinetobacter.venetianus	Ralstonia.solanacearum	-0.0251141	0.876143
14783	Acinetobacter.venetianus	Pseudomonas.virus.EL	-0.0321107	0.842027
14105	Acinetobacter.venetianus	Murine.osteosarcoma.virus	-0.0475623	0.767768
5963	Acinetobacter.venetianus	Cedecea.neteri	-0.0491682	0.760154
11705	Acinetobacter.venetianus	Streptococcus.sp..oral.taxon.431	-0.0500745	0.755867
5748	Acinetobacter.venetianus	Carnobacterium.divergens	-0.0504885	0.753911
13443	Acinetobacter.venetianus	Enterobacteria.phage.mEp460	-0.0507047	0.75289
3080	Acinetobacter.venetianus	Arenibacter.algicola	-0.0510983	0.751033
4830	Acinetobacter.venetianus	Aeromonas.salmonicida	-0.0512283	0.75042
5433	Acinetobacter.venetianus	Borrelia.anserina	-0.0512283	0.75042
8988	Acinetobacter.venetianus	Nitrosococcus.halophilus	-0.0512283	0.75042
9122	Acinetobacter.venetianus	Nostoc.sp..NIES.4103	-0.0512283	0.75042
12323	Acinetobacter.venetianus	Thermus.sp..CCB_US3_UF1	-0.0512283	0.75042
9530	Acinetobacter.venetianus	Oscillatoria.acuminata	-0.0515252	0.74902
6980	Acinetobacter.venetianus	Herbaspirillum.sp..meg3	-0.051996	0.746802
7337	Acinetobacter.venetianus	Lactobacillus.alimentarius	-0.0524176	0.744818
7952	Acinetobacter.venetianus	Lactobacillus.sp..wkB8	-0.0524176	0.744818
7098	Acinetobacter.venetianus	Lactobacillus.acetotolerans	-0.0524179	0.744816
7580	Acinetobacter.venetianus	Lactobacillus.heilongjiangensis	-0.0527925	0.743054
11553	Acinetobacter.venetianus	Staphylococcus.saprophyticus	-0.0528257	0.742898
8205	Acinetobacter.venetianus	Mesoplasma.syrphidae	-0.0533023	0.740658
3317	Acinetobacter.venetianus	Cupriavidus.taiwanensis	-0.0537781	0.738425
10517	Acinetobacter.venetianus	Pseudomonas.syringae	-0.0550898	0.732277
10088	Acinetobacter.venetianus	Pseudomonas.balearica	-0.0551896	0.73181
7217	Acinetobacter.venetianus	Lactobacillus.acidipiscis	-0.0554352	0.730661
8723	Acinetobacter.venetianus	Mycoplasma.conjunctivae	-0.0561902	0.727133
10662	Acinetobacter.venetianus	Pseudomonas.tolaasii	-0.0568968	0.723836
8462	Acinetobacter.venetianus	Microbacterium.sp..No..7	-0.0569196	0.723729
10808	Acinetobacter.venetianus	Rhodococcus.sp..YL.1	-0.0569212	0.723722
8592	Acinetobacter.venetianus	Muribaculum.intestinale	-0.0571181	0.722804
12012	Acinetobacter.venetianus	Streptomyces.roseochromogenus	-0.0571181	0.722804
6863	Acinetobacter.venetianus	Helicobacter.cinaedi	-0.0574182	0.721406
6747	Acinetobacter.venetianus	Francisella.tularensis	-0.0582477	0.717546
8333	Acinetobacter.venetianus	Microbacterium.aurum	-0.05843	0.716699
5537	Acinetobacter.venetianus	Borrelia.miyamotoi	-0.0584472	0.716619
14612	Acinetobacter.venetianus	Human.alphaherpesvirus.2	-0.0587677	0.71513
9807	Acinetobacter.venetianus	Pandoraea.apista	-0.0594373	0.712022
6182	Acinetobacter.venetianus	Clostridiaceae.bacterium.14S0207	-0.0596866	0.710867
9257	Acinetobacter.venetianus	Oceanobacillus.kimchii	-0.0601361	0.708785
6632	Acinetobacter.venetianus	Enterobacter.asburiae	-0.0601409	0.708762
10373	Acinetobacter.venetianus	Pseudomonas.synxantha	-0.0602075	0.708454
4637	Acinetobacter.venetianus	Acetobacterium.sp..KB.1	-0.0602909	0.708068
6293	Acinetobacter.venetianus	Clostridioides.difficile	-0.0604097	0.707518
9668	Acinetobacter.venetianus	Paenibacillus.sp..FSL.H7.0737	-0.0604244	0.70745
10955	Acinetobacter.venetianus	Salipiger.profundus	-0.0604456	0.707352
8078	Acinetobacter.venetianus	Laribacter.hongkongensis	-0.0604475	0.707343
5027	Acinetobacter.venetianus	Arcobacter.trophiarum	-0.0605011	0.707095
3905	Acinetobacter.venetianus	Pseudomonas.resinovorans	-0.0614878	0.702536
4542	Acinetobacter.venetianus	Zymomonas.mobilis	-0.0615502	0.702247
4448	Acinetobacter.venetianus	Serratia.fonticola	-0.0625156	0.697797
3480	Acinetobacter.venetianus	Micromonospora.echinospora	-0.0628026	0.696476
3993	Acinetobacter.venetianus	Pseudomonas.rhodesiae	-0.0629387	0.695849
3647	Acinetobacter.venetianus	Paraburkholderia.sprentiae	-0.0648583	0.687039
13772	Acinetobacter.venetianus	Alcelaphine.gammaherpesvirus.1	-0.0653371	0.684847
13118	Acinetobacter.venetianus	Ross.River.virus	-0.0658571	0.68247
3398	Acinetobacter.venetianus	Lactobacillus.crustorum	-0.069658	0.665188
4082	Acinetobacter.venetianus	Pseudomonas.sp..TKP	-0.0699558	0.663841
13280	Acinetobacter.venetianus	Abelson.murine.leukemia.virus	-0.0700153	0.663572
13607	Acinetobacter.venetianus	Pseudomonas.virus.phiCTX	-0.0706178	0.660851
3237	Acinetobacter.venetianus	Clostridium.carboxidivorans	-0.0717396	0.655795
3818	Acinetobacter.venetianus	Pelosinus.fermentans	-0.0719977	0.654634
3563	Acinetobacter.venetianus	Mycoplasma.wenyonii	-0.0730352	0.649974
3158	Acinetobacter.venetianus	Bordetella.bronchiseptica	-0.073124	0.649576
4355	Acinetobacter.venetianus	Rhodococcus.erythropolis	-0.0743311	0.644173
12957	Acinetobacter.venetianus	Pseudomonas.virus.LKA1	-0.0749093	0.641591
15128	Acinetobacter.venetianus	Ateline.gammaherpesvirus.3	-0.0749568	0.64138
15302	Acinetobacter.venetianus	Decapod.hepandensovirus.1	-0.0794001	0.621683
14442	Acinetobacter.venetianus	Escherichia.virus.IME08	-0.111181	0.488911
15830	Acinetobacter.venetianus	Cyprinid.herpesvirus.3	-0.279878	0.0763483
3625	Aerococcus.christensenii	Paraburkholderia.sprentiae	0.93513	0
3376	Aerococcus.christensenii	Lactobacillus.crustorum	0.917576	0
2135	Aerococcus.christensenii	Lactobacillus.iners	0.913655	0
7195	Aerococcus.christensenii	Lactobacillus.acidipiscis	0.895926	2.66454e-15
2470	Aerococcus.christensenii	Lactobacillus.kullabergensis	0.893592	3.77476e-15
7076	Aerococcus.christensenii	Lactobacillus.acetotolerans	0.890883	6.21725e-15
7315	Aerococcus.christensenii	Lactobacillus.alimentarius	0.890883	6.21725e-15
7930	Aerococcus.christensenii	Lactobacillus.sp..wkB8	0.890883	6.21725e-15
3883	Aerococcus.christensenii	Pseudomonas.resinovorans	0.85959	6.21725e-13
2611	Aerococcus.christensenii	Mageeibacillus.indolicus	0.85909	6.63025e-13
7805	Aerococcus.christensenii	Lactobacillus.sanfranciscensis	0.828897	2.19602e-11
1708	Aerococcus.christensenii	Lactobacillus.salivarius	0.813846	9.84173e-11
2200	Aerococcus.christensenii	Lactobacillus.plantarum	0.797693	4.2667e-10
7681	Aerococcus.christensenii	Lactobacillus.reuteri	0.788838	9.02737e-10
11081	Aerococcus.christensenii	Sandaracinus.amylolyticus	0.788838	9.02737e-10
14761	Aerococcus.christensenii	Pseudomonas.virus.EL	0.786383	1.1043e-09
1595	Aerococcus.christensenii	Lactobacillus.apis	0.508076	0.000695731
9235	Aerococcus.christensenii	Oceanobacillus.kimchii	0.502552	0.000812791
1885	Aerococcus.christensenii	Staphylococcus.cohnii	0.497185	0.000943042
13258	Aerococcus.christensenii	Abelson.murine.leukemia.virus	0.479898	0.00149777
2540	Aerococcus.christensenii	Lactobacillus.paracollinoides	0.463477	0.00227445
8311	Aerococcus.christensenii	Microbacterium.aurum	0.400731	0.00942075
2333	Aerococcus.christensenii	Lactobacillus.amylophilus	0.392518	0.011136
4060	Aerococcus.christensenii	Pseudomonas.sp..TKP	0.365898	0.018639
11683	Aerococcus.christensenii	Streptococcus.sp..oral.taxon.431	0.349423	0.0251351
2981	Aerococcus.christensenii	Aerococcus.urinae	0.291143	0.0647753
4333	Aerococcus.christensenii	Rhodococcus.erythropolis	0.271695	0.0857263
12775	Aerococcus.christensenii	Lactobacillus.phage.Lv.1	0.230931	0.146316
10640	Aerococcus.christensenii	Pseudomonas.tolaasii	0.228925	0.149952
9785	Aerococcus.christensenii	Pandoraea.apista	0.187547	0.240314
11230	Aerococcus.christensenii	Sphaerochaeta.pleomorpha	0.172422	0.281036
5105	Aerococcus.christensenii	Azoarcus.sp..KH32C	0.167548	0.295062
5308	Aerococcus.christensenii	Bacillus.thermoamylovorans	0.167548	0.295062
10351	Aerococcus.christensenii	Pseudomonas.synxantha	0.159489	0.319231
8056	Aerococcus.christensenii	Laribacter.hongkongensis	0.147364	0.357864
2756	Aerococcus.christensenii	Shinella.sp..HZN7	0.146147	0.361893
1946	Aerococcus.christensenii	Acinetobacter.baumannii	0.114455	0.476124
10495	Aerococcus.christensenii	Pseudomonas.syringae	0.113487	0.479886
4150	Aerococcus.christensenii	Pseudomonas.stutzeri	0.111863	0.486234
7436	Aerococcus.christensenii	Lactobacillus.amylolyticus	0.108459	0.499677
15455	Aerococcus.christensenii	Human.endogenous.retrovirus.K	0.0817996	0.611153
10786	Aerococcus.christensenii	Rhodococcus.sp..YL.1	0.0713101	0.657728
8440	Aerococcus.christensenii	Microbacterium.sp..No..7	0.0712901	0.657819
15631	Aerococcus.christensenii	Human.endogenous.retrovirus.K.2	0.0472096	0.769443
3971	Aerococcus.christensenii	Pseudomonas.rhodesiae	0.0422049	0.793319
3295	Aerococcus.christensenii	Cupriavidus.taiwanensis	0.0325137	0.84007
11531	Aerococcus.christensenii	Staphylococcus.saprophyticus	0.0288314	0.857985
7558	Aerococcus.christensenii	Lactobacillus.heilongjiangensis	0.0285346	0.859433
8183	Aerococcus.christensenii	Mesoplasma.syrphidae	0.026608	0.868838
6958	Aerococcus.christensenii	Herbaspirillum.sp..meg3	0.0215865	0.893433
3710	Aerococcus.christensenii	Paracoccus.mutanolyticus	0.0184207	0.90899
9508	Aerococcus.christensenii	Oscillatoria.acuminata	0.0176132	0.912964
4808	Aerococcus.christensenii	Aeromonas.salmonicida	0.0151547	0.925076
5411	Aerococcus.christensenii	Borrelia.anserina	0.0151547	0.925076
8966	Aerococcus.christensenii	Nitrosococcus.halophilus	0.0151547	0.925076
9100	Aerococcus.christensenii	Nostoc.sp..NIES.4103	0.0151547	0.925076
12301	Aerococcus.christensenii	Thermus.sp..CCB_US3_UF1	0.0151547	0.925076
15280	Aerococcus.christensenii	Decapod.hepandensovirus.1	0.0119731	0.940774
13421	Aerococcus.christensenii	Enterobacteria.phage.mEp460	0.00525477	0.973988
5726	Aerococcus.christensenii	Carnobacterium.divergens	0.0045458	0.977497
1540	Aerococcus.christensenii	Bacillus.thuringiensis	0.00180413	0.991068
8570	Aerococcus.christensenii	Muribaculum.intestinale	-0.00339154	0.98321
11990	Aerococcus.christensenii	Streptomyces.roseochromogenus	-0.00339154	0.98321
14590	Aerococcus.christensenii	Human.alphaherpesvirus.2	-0.00855941	0.957642
14251	Aerococcus.christensenii	Pseudomonas.phage.PA16	-0.0144055	0.92877
14933	Aerococcus.christensenii	BeAn.58058.virus	-0.0167154	0.917385
12935	Aerococcus.christensenii	Pseudomonas.virus.LKA1	-0.0409583	0.799297
1651	Aerococcus.christensenii	Lactobacillus.gallinarum	-0.0417371	0.795561
3058	Aerococcus.christensenii	Arenibacter.algicola	-0.0451473	0.779258
4241	Aerococcus.christensenii	Ralstonia.solanacearum	-0.046631	0.772193
4906	Aerococcus.christensenii	Alloactinosynnema.sp..L.07	-0.0507299	0.752771
6496	Aerococcus.christensenii	Cystobacter.fuscus	-0.0507299	0.752771
2401	Aerococcus.christensenii	Lactobacillus.crispatus.2	-0.051684	0.748272
14083	Aerococcus.christensenii	Murine.osteosarcoma.virus	-0.0532943	0.740696
9371	Aerococcus.christensenii	Octadecabacter.arcticus	-0.0534171	0.740119
11836	Aerococcus.christensenii	Streptomyces.katrae	-0.0534171	0.740119
12616	Aerococcus.christensenii	Vibrio.campbellii	-0.0540281	0.737251
12145	Aerococcus.christensenii	Streptomyces.sp..4F	-0.0542791	0.736074
9925	Aerococcus.christensenii	Plantactinospora.sp..BB1	-0.0544026	0.735496
8833	Aerococcus.christensenii	Myroides.profundi	-0.0546496	0.734338
5941	Aerococcus.christensenii	Cedecea.neteri	-0.0550936	0.732259
11380	Aerococcus.christensenii	Sphaerospermopsis.kisseleviana	-0.0570687	0.723034
3458	Aerococcus.christensenii	Micromonospora.echinospora	-0.0574887	0.721078
12458	Aerococcus.christensenii	Verminephrobacter.eiseniae	-0.0592442	0.712918
5206	Aerococcus.christensenii	Azospirillum.thiophilum	-0.0597734	0.710464
5620	Aerococcus.christensenii	Burkholderia.sp..MSMB0856	-0.0597734	0.710464
4426	Aerococcus.christensenii	Serratia.fonticola	-0.0603651	0.707725
13585	Aerococcus.christensenii	Pseudomonas.virus.phiCTX	-0.0611053	0.704302
10066	Aerococcus.christensenii	Pseudomonas.balearica	-0.0618407	0.700907
8701	Aerococcus.christensenii	Mycoplasma.conjunctivae	-0.062962	0.695742
6841	Aerococcus.christensenii	Helicobacter.cinaedi	-0.064338	0.689423
5833	Aerococcus.christensenii	Carnobacterium.maltaromaticum	-0.065077	0.686037
6725	Aerococcus.christensenii	Francisella.tularensis	-0.0652675	0.685166
5515	Aerococcus.christensenii	Borrelia.miyamotoi	-0.065491	0.684144
13916	Aerococcus.christensenii	Pseudomonas.phage.F10	-0.0665724	0.679205
6160	Aerococcus.christensenii	Clostridiaceae.bacterium.14S0207	-0.0668797	0.677804
10208	Aerococcus.christensenii	Pseudomonas.pohangensis	-0.067154	0.676555
6610	Aerococcus.christensenii	Enterobacter.asburiae	-0.0673888	0.675486
4711	Aerococcus.christensenii	Acinetobacter.johnsonii	-0.0673948	0.675458
6383	Aerococcus.christensenii	Comamonas.testosteroni	-0.0673948	0.675458
4615	Aerococcus.christensenii	Acetobacterium.sp..KB.1	-0.0675569	0.674721
6271	Aerococcus.christensenii	Clostridioides.difficile	-0.06769	0.674115
9646	Aerococcus.christensenii	Paenibacillus.sp..FSL.H7.0737	-0.0677065	0.674041
10933	Aerococcus.christensenii	Salipiger.profundus	-0.0677302	0.673933
6050	Aerococcus.christensenii	Cellulophaga.algicola	-0.067776	0.673724
5005	Aerococcus.christensenii	Arcobacter.trophiarum	-0.0677924	0.67365
4520	Aerococcus.christensenii	Zymomonas.mobilis	-0.068968	0.668313
13750	Aerococcus.christensenii	Alcelaphine.gammaherpesvirus.1	-0.0732112	0.649185
13096	Aerococcus.christensenii	Ross.River.virus	-0.0737938	0.646576
2830	Aerococcus.christensenii	Acidihalobacter.ferrooxidans	-0.0757484	0.637852
2683	Aerococcus.christensenii	Rhizobium.gallicum	-0.0766799	0.633711
2905	Aerococcus.christensenii	Acinetobacter.venetianus	-0.0800106	0.618997
3215	Aerococcus.christensenii	Clostridium.carboxidivorans	-0.0803853	0.617351
3796	Aerococcus.christensenii	Pelosinus.fermentans	-0.0806744	0.616081
3541	Aerococcus.christensenii	Mycoplasma.wenyonii	-0.081837	0.610989
3136	Aerococcus.christensenii	Bordetella.bronchiseptica	-0.0819365	0.610554
15106	Aerococcus.christensenii	Ateline.gammaherpesvirus.3	-0.0835513	0.603514
2266	Aerococcus.christensenii	Aeromonas.hydrophila	-0.0839726	0.601682
2008	Aerococcus.christensenii	Chondrocystis.sp..NIES.4102	-0.101992	0.525734
2071	Aerococcus.christensenii	Desulfurella.acetivorans	-0.106528	0.507389
1766	Aerococcus.christensenii	Leptotrichia.sp..oral.taxon.847	-0.115035	0.473875
1825	Aerococcus.christensenii	Paenibacillus.crassostreae	-0.12227	0.446323
14420	Aerococcus.christensenii	Escherichia.virus.IME08	-0.12458	0.437711
15808	Aerococcus.christensenii	Cyprinid.herpesvirus.3	-0.316314	0.0439232
7459	Aerococcus.urinae	Lactobacillus.amylolyticus	0.79845	3.99504e-10
12798	Aerococcus.urinae	Lactobacillus.phage.Lv.1	0.695305	4.53394e-07
9808	Aerococcus.urinae	Pandoraea.apista	0.565836	0.000115478
11253	Aerococcus.urinae	Sphaerochaeta.pleomorpha	0.563317	0.000125764
5128	Aerococcus.urinae	Azoarcus.sp..KH32C	0.551121	0.000188283
5331	Aerococcus.urinae	Bacillus.thermoamylovorans	0.551121	0.000188283
8079	Aerococcus.urinae	Laribacter.hongkongensis	0.499633	0.000881483
3399	Aerococcus.urinae	Lactobacillus.crustorum	0.4638	0.00225629
10663	Aerococcus.urinae	Pseudomonas.tolaasii	0.432665	0.00472364
14784	Aerococcus.urinae	Pseudomonas.virus.EL	0.425313	0.00556961
15478	Aerococcus.urinae	Human.endogenous.retrovirus.K	0.39064	0.0115636
5856	Aerococcus.urinae	Carnobacterium.maltaromaticum	0.379311	0.0144515
3648	Aerococcus.urinae	Paraburkholderia.sprentiae	0.322862	0.0395044
4173	Aerococcus.urinae	Pseudomonas.stutzeri	0.273843	0.0831813
3994	Aerococcus.urinae	Pseudomonas.rhodesiae	0.229583	0.148751
8334	Aerococcus.urinae	Microbacterium.aurum	0.214631	0.177795
4356	Aerococcus.urinae	Rhodococcus.erythropolis	0.191882	0.22942
4083	Aerococcus.urinae	Pseudomonas.sp..TKP	0.189846	0.234494
10809	Aerococcus.urinae	Rhodococcus.sp..YL.1	0.176697	0.269097
8463	Aerococcus.urinae	Microbacterium.sp..No..7	0.17666	0.269197
8206	Aerococcus.urinae	Mesoplasma.syrphidae	0.170563	0.286335
14956	Aerococcus.urinae	BeAn.58058.virus	0.162671	0.309545
7099	Aerococcus.urinae	Lactobacillus.acetotolerans	0.149836	0.349766
7338	Aerococcus.urinae	Lactobacillus.alimentarius	0.149828	0.349794
7953	Aerococcus.urinae	Lactobacillus.sp..wkB8	0.149828	0.349794
7218	Aerococcus.urinae	Lactobacillus.acidipiscis	0.145549	0.363882
10518	Aerococcus.urinae	Pseudomonas.syringae	0.13888	0.386504
3906	Aerococcus.urinae	Pseudomonas.resinovorans	0.135927	0.396779
7704	Aerococcus.urinae	Lactobacillus.reuteri	0.117579	0.464085
11104	Aerococcus.urinae	Sandaracinus.amylolyticus	0.117579	0.464085
5749	Aerococcus.urinae	Carnobacterium.divergens	0.107583	0.503171
14274	Aerococcus.urinae	Pseudomonas.phage.PA16	0.10134	0.528401
11706	Aerococcus.urinae	Streptococcus.sp..oral.taxon.431	0.0989627	0.538166
11554	Aerococcus.urinae	Staphylococcus.saprophyticus	0.0988888	0.538471
7581	Aerococcus.urinae	Lactobacillus.heilongjiangensis	0.0983408	0.540736
3733	Aerococcus.urinae	Paracoccus.mutanolyticus	0.0905004	0.573625
6981	Aerococcus.urinae	Herbaspirillum.sp..meg3	0.0854975	0.595075
9531	Aerococcus.urinae	Oscillatoria.acuminata	0.078139	0.627248
4831	Aerococcus.urinae	Aeromonas.salmonicida	0.0735805	0.64753
5434	Aerococcus.urinae	Borrelia.anserina	0.0735805	0.64753
8989	Aerococcus.urinae	Nitrosococcus.halophilus	0.0735805	0.64753
9123	Aerococcus.urinae	Nostoc.sp..NIES.4103	0.0735805	0.64753
12324	Aerococcus.urinae	Thermus.sp..CCB_US3_UF1	0.0735805	0.64753
13281	Aerococcus.urinae	Abelson.murine.leukemia.virus	0.0703443	0.662085
15654	Aerococcus.urinae	Human.endogenous.retrovirus.K.2	0.0511231	0.750916
13444	Aerococcus.urinae	Enterobacteria.phage.mEp460	-0.0400502	0.803659
14106	Aerococcus.urinae	Murine.osteosarcoma.virus	-0.0490958	0.760497
9394	Aerococcus.urinae	Octadecabacter.arcticus	-0.0492089	0.759961
11859	Aerococcus.urinae	Streptomyces.katrae	-0.0492089	0.759961
12639	Aerococcus.urinae	Vibrio.campbellii	-0.0497718	0.757298
12168	Aerococcus.urinae	Streptomyces.sp..4F	-0.0500031	0.756205
9948	Aerococcus.urinae	Plantactinospora.sp..BB1	-0.0501168	0.755667
8856	Aerococcus.urinae	Myroides.profundi	-0.0503443	0.754592
5964	Aerococcus.urinae	Cedecea.neteri	-0.0507534	0.75266
7828	Aerococcus.urinae	Lactobacillus.sanfranciscensis	-0.0517678	0.747877
11403	Aerococcus.urinae	Sphaerospermopsis.kisseleviana	-0.0525729	0.744087
3081	Aerococcus.urinae	Arenibacter.algicola	-0.0527458	0.743274
4264	Aerococcus.urinae	Ralstonia.solanacearum	-0.0527764	0.74313
15303	Aerococcus.urinae	Decapod.hepandensovirus.1	-0.0544719	0.735171
12481	Aerococcus.urinae	Verminephrobacter.eiseniae	-0.054577	0.734678
5229	Aerococcus.urinae	Azospirillum.thiophilum	-0.0550645	0.732396
5643	Aerococcus.urinae	Burkholderia.sp..MSMB0856	-0.0550645	0.732396
3318	Aerococcus.urinae	Cupriavidus.taiwanensis	-0.0555119	0.730302
10089	Aerococcus.urinae	Pseudomonas.balearica	-0.056969	0.723499
8724	Aerococcus.urinae	Mycoplasma.conjunctivae	-0.0580019	0.718689
8593	Aerococcus.urinae	Muribaculum.intestinale	-0.0589597	0.714238
12013	Aerococcus.urinae	Streptomyces.roseochromogenus	-0.0589597	0.714238
6864	Aerococcus.urinae	Helicobacter.cinaedi	-0.0592695	0.712801
6748	Aerococcus.urinae	Francisella.tularensis	-0.0601257	0.708832
5538	Aerococcus.urinae	Borrelia.miyamotoi	-0.0603316	0.707879
14613	Aerococcus.urinae	Human.alphaherpesvirus.2	-0.0606624	0.706349
6183	Aerococcus.urinae	Clostridiaceae.bacterium.14S0207	-0.061611	0.701967
10231	Aerococcus.urinae	Pseudomonas.pohangensis	-0.0618636	0.700802
9258	Aerococcus.urinae	Oceanobacillus.kimchii	-0.0620749	0.699827
6633	Aerococcus.urinae	Enterobacter.asburiae	-0.0620799	0.699804
4734	Aerococcus.urinae	Acinetobacter.johnsonii	-0.0620855	0.699779
6406	Aerococcus.urinae	Comamonas.testosteroni	-0.0620855	0.699779
10374	Aerococcus.urinae	Pseudomonas.synxantha	-0.0621487	0.699487
4638	Aerococcus.urinae	Acetobacterium.sp..KB.1	-0.0622348	0.699091
6294	Aerococcus.urinae	Clostridioides.difficile	-0.0623574	0.698525
9669	Aerococcus.urinae	Paenibacillus.sp..FSL.H7.0737	-0.0623726	0.698456
10956	Aerococcus.urinae	Salipiger.profundus	-0.0623944	0.698355
4929	Aerococcus.urinae	Alloactinosynnema.sp..L.07	-0.0624238	0.69822
6519	Aerococcus.urinae	Cystobacter.fuscus	-0.0624238	0.69822
6073	Aerococcus.urinae	Cellulophaga.algicola	-0.0624367	0.69816
5028	Aerococcus.urinae	Arcobacter.trophiarum	-0.0624517	0.698091
4543	Aerococcus.urinae	Zymomonas.mobilis	-0.0635347	0.69311
4449	Aerococcus.urinae	Serratia.fonticola	-0.0645312	0.688537
3481	Aerococcus.urinae	Micromonospora.echinospora	-0.0648274	0.68718
13773	Aerococcus.urinae	Alcelaphine.gammaherpesvirus.1	-0.0674436	0.675236
13119	Aerococcus.urinae	Ross.River.virus	-0.0679804	0.672795
13608	Aerococcus.urinae	Pseudomonas.virus.phiCTX	-0.0728946	0.650605
3238	Aerococcus.urinae	Clostridium.carboxidivorans	-0.0740525	0.645418
3819	Aerococcus.urinae	Pelosinus.fermentans	-0.074319	0.644227
3564	Aerococcus.urinae	Mycoplasma.wenyonii	-0.0753899	0.639448
3159	Aerococcus.urinae	Bordetella.bronchiseptica	-0.0754816	0.63904
12958	Aerococcus.urinae	Pseudomonas.virus.LKA1	-0.0773244	0.630853
15129	Aerococcus.urinae	Ateline.gammaherpesvirus.3	-0.0773735	0.630636
13939	Aerococcus.urinae	Pseudomonas.phage.F10	-0.0900923	0.575361
14443	Aerococcus.urinae	Escherichia.virus.IME08	-0.114766	0.474917
15831	Aerococcus.urinae	Cyprinid.herpesvirus.3	-0.294277	0.0618164
6284	Aeromonas.hydrophila	Clostridioides.difficile	0.938325	0
3228	Aeromonas.hydrophila	Clostridium.carboxidivorans	0.440651	0.00393344
3809	Aeromonas.hydrophila	Pelosinus.fermentans	0.423161	0.00584086
15821	Aeromonas.hydrophila	Cyprinid.herpesvirus.3	0.282117	0.0739278
9659	Aeromonas.hydrophila	Paenibacillus.sp..FSL.H7.0737	0.199377	0.211392
15468	Aeromonas.hydrophila	Human.endogenous.retrovirus.K	0.142864	0.372891
3471	Aeromonas.hydrophila	Micromonospora.echinospora	0.0625615	0.697586
2696	Aeromonas.hydrophila	Rhizobium.gallicum	0.0277172	0.863421
13109	Aeromonas.hydrophila	Ross.River.virus	-0.00041398	0.99795
4919	Aeromonas.hydrophila	Alloactinosynnema.sp..L.07	-0.00992202	0.950906
6509	Aeromonas.hydrophila	Cystobacter.fuscus	-0.00992202	0.950906
6063	Aeromonas.hydrophila	Cellulophaga.algicola	-0.010242	0.949325
4724	Aeromonas.hydrophila	Acinetobacter.johnsonii	-0.0172146	0.914927
6396	Aeromonas.hydrophila	Comamonas.testosteroni	-0.0172146	0.914927
5118	Aeromonas.hydrophila	Azoarcus.sp..KH32C	-0.0193935	0.904206
5321	Aeromonas.hydrophila	Bacillus.thermoamylovorans	-0.0193935	0.904206
5846	Aeromonas.hydrophila	Carnobacterium.maltaromaticum	-0.0254441	0.874529
5219	Aeromonas.hydrophila	Azospirillum.thiophilum	-0.0341849	0.831964
5633	Aeromonas.hydrophila	Burkholderia.sp..MSMB0856	-0.0341849	0.831964
11393	Aeromonas.hydrophila	Sphaerospermopsis.kisseleviana	-0.037146	0.817646
7818	Aeromonas.hydrophila	Lactobacillus.sanfranciscensis	-0.0379834	0.813607
8846	Aeromonas.hydrophila	Myroides.profundi	-0.0393494	0.807028
12788	Aeromonas.hydrophila	Lactobacillus.phage.Lv.1	-0.03962	0.805726
12158	Aeromonas.hydrophila	Streptomyces.sp..4F	-0.0396573	0.805547
12629	Aeromonas.hydrophila	Vibrio.campbellii	-0.039862	0.804563
9384	Aeromonas.hydrophila	Octadecabacter.arcticus	-0.0403472	0.802231
11849	Aeromonas.hydrophila	Streptomyces.katrae	-0.0403472	0.802231
2918	Aeromonas.hydrophila	Acinetobacter.venetianus	-0.0422952	0.792887
2414	Aeromonas.hydrophila	Lactobacillus.crispatus.2	-0.04492	0.780341
14096	Aeromonas.hydrophila	Murine.osteosarcoma.virus	-0.0491424	0.760276
9938	Aeromonas.hydrophila	Plantactinospora.sp..BB1	-0.0509556	0.751706
5954	Aeromonas.hydrophila	Cedecea.neteri	-0.0516029	0.748654
15293	Aeromonas.hydrophila	Decapod.hepandensovirus.1	-0.0521873	0.745901
11696	Aeromonas.hydrophila	Streptococcus.sp..oral.taxon.431	-0.0525541	0.744175
5739	Aeromonas.hydrophila	Carnobacterium.divergens	-0.0529887	0.742132
13434	Aeromonas.hydrophila	Enterobacteria.phage.mEp460	-0.0532156	0.741066
14433	Aeromonas.hydrophila	Escherichia.virus.IME08	-0.0533411	0.740476
3071	Aeromonas.hydrophila	Arenibacter.algicola	-0.0536287	0.739126
4254	Aeromonas.hydrophila	Ralstonia.solanacearum	-0.0536598	0.73898
4821	Aeromonas.hydrophila	Aeromonas.salmonicida	-0.0537651	0.738485
5424	Aeromonas.hydrophila	Borrelia.anserina	-0.0537651	0.738485
8979	Aeromonas.hydrophila	Nitrosococcus.halophilus	-0.0537651	0.738485
9113	Aeromonas.hydrophila	Nostoc.sp..NIES.4103	-0.0537651	0.738485
12314	Aeromonas.hydrophila	Thermus.sp..CCB_US3_UF1	-0.0537651	0.738485
9521	Aeromonas.hydrophila	Oscillatoria.acuminata	-0.0540767	0.737024
6971	Aeromonas.hydrophila	Herbaspirillum.sp..meg3	-0.0545708	0.734707
7328	Aeromonas.hydrophila	Lactobacillus.alimentarius	-0.0550133	0.732635
7943	Aeromonas.hydrophila	Lactobacillus.sp..wkB8	-0.0550133	0.732635
7089	Aeromonas.hydrophila	Lactobacillus.acetotolerans	-0.0550137	0.732634
7571	Aeromonas.hydrophila	Lactobacillus.heilongjiangensis	-0.0554067	0.730794
11544	Aeromonas.hydrophila	Staphylococcus.saprophyticus	-0.0554416	0.730631
12471	Aeromonas.hydrophila	Verminephrobacter.eiseniae	-0.0554905	0.730402
8196	Aeromonas.hydrophila	Mesoplasma.syrphidae	-0.0559418	0.728293
3308	Aeromonas.hydrophila	Cupriavidus.taiwanensis	-0.0564411	0.725961
7694	Aeromonas.hydrophila	Lactobacillus.reuteri	-0.0574515	0.721251
11094	Aeromonas.hydrophila	Sandaracinus.amylolyticus	-0.0574515	0.721251
10508	Aeromonas.hydrophila	Pseudomonas.syringae	-0.0578178	0.719545
10079	Aeromonas.hydrophila	Pseudomonas.balearica	-0.0579225	0.719058
7208	Aeromonas.hydrophila	Lactobacillus.acidipiscis	-0.0581804	0.717859
13763	Aeromonas.hydrophila	Alcelaphine.gammaherpesvirus.1	-0.0585179	0.71629
8714	Aeromonas.hydrophila	Mycoplasma.conjunctivae	-0.0589728	0.714178
2483	Aeromonas.hydrophila	Lactobacillus.kullabergensis	-0.0592323	0.712973
10653	Aeromonas.hydrophila	Pseudomonas.tolaasii	-0.0597143	0.710738
8453	Aeromonas.hydrophila	Microbacterium.sp..No..7	-0.0597382	0.710627
10799	Aeromonas.hydrophila	Rhodococcus.sp..YL.1	-0.0597399	0.710619
8583	Aeromonas.hydrophila	Muribaculum.intestinale	-0.0599466	0.709662
12003	Aeromonas.hydrophila	Streptomyces.roseochromogenus	-0.0599466	0.709662
6854	Aeromonas.hydrophila	Helicobacter.cinaedi	-0.0602615	0.708204
14603	Aeromonas.hydrophila	Human.alphaherpesvirus.2	-0.0609744	0.704907
6738	Aeromonas.hydrophila	Francisella.tularensis	-0.0611321	0.704178
8324	Aeromonas.hydrophila	Microbacterium.aurum	-0.0613234	0.703295
5528	Aeromonas.hydrophila	Borrelia.miyamotoi	-0.0613415	0.703211
9798	Aeromonas.hydrophila	Pandoraea.apista	-0.0623806	0.698419
11243	Aeromonas.hydrophila	Sphaerochaeta.pleomorpha	-0.0624497	0.6981
6173	Aeromonas.hydrophila	Clostridiaceae.bacterium.14S0207	-0.0626423	0.697214
7449	Aeromonas.hydrophila	Lactobacillus.amylolyticus	-0.0628743	0.696146
10221	Aeromonas.hydrophila	Pseudomonas.pohangensis	-0.0628991	0.696032
2769	Aeromonas.hydrophila	Shinella.sp..HZN7	-0.0629552	0.695773
9248	Aeromonas.hydrophila	Oceanobacillus.kimchii	-0.063114	0.695043
6623	Aeromonas.hydrophila	Enterobacter.asburiae	-0.0631191	0.69502
10364	Aeromonas.hydrophila	Pseudomonas.synxantha	-0.063189	0.694698
4628	Aeromonas.hydrophila	Acetobacterium.sp..KB.1	-0.0632765	0.694296
10946	Aeromonas.hydrophila	Salipiger.profundus	-0.0634388	0.69355
8069	Aeromonas.hydrophila	Laribacter.hongkongensis	-0.0634409	0.693541
5018	Aeromonas.hydrophila	Arcobacter.trophiarum	-0.0634971	0.693282
3896	Aeromonas.hydrophila	Pseudomonas.resinovorans	-0.0645326	0.68853
4533	Aeromonas.hydrophila	Zymomonas.mobilis	-0.0645982	0.68823
4439	Aeromonas.hydrophila	Serratia.fonticola	-0.0656113	0.683593
3984	Aeromonas.hydrophila	Pseudomonas.rhodesiae	-0.0660554	0.681564
3723	Aeromonas.hydrophila	Paracoccus.mutanolyticus	-0.066563	0.679248
3638	Aeromonas.hydrophila	Paraburkholderia.sprentiae	-0.0680701	0.672388
2843	Aeromonas.hydrophila	Acidihalobacter.ferrooxidans	-0.070949	0.659356
2624	Aeromonas.hydrophila	Mageeibacillus.indolicus	-0.0717923	0.655558
4163	Aeromonas.hydrophila	Pseudomonas.stutzeri	-0.0723261	0.653157
15119	Aeromonas.hydrophila	Ateline.gammaherpesvirus.3	-0.0728727	0.650703
3389	Aeromonas.hydrophila	Lactobacillus.crustorum	-0.0731074	0.64965
4073	Aeromonas.hydrophila	Pseudomonas.sp..TKP	-0.07342	0.64825
13271	Aeromonas.hydrophila	Abelson.murine.leukemia.virus	-0.0734825	0.64797
13598	Aeromonas.hydrophila	Pseudomonas.virus.phiCTX	-0.0741147	0.64514
2553	Aeromonas.hydrophila	Lactobacillus.paracollinoides	-0.0762239	0.635737
3554	Aeromonas.hydrophila	Mycoplasma.wenyonii	-0.0766518	0.633836
3149	Aeromonas.hydrophila	Bordetella.bronchiseptica	-0.0767451	0.633422
2994	Aeromonas.hydrophila	Aerococcus.urinae	-0.0773573	0.630707
4346	Aeromonas.hydrophila	Rhodococcus.erythropolis	-0.0780119	0.62781
12948	Aeromonas.hydrophila	Pseudomonas.virus.LKA1	-0.0786187	0.625128
2346	Aeromonas.hydrophila	Lactobacillus.amylophilus	-0.0799438	0.61929
13929	Aeromonas.hydrophila	Pseudomonas.phage.F10	-0.0906474	0.573
14264	Aeromonas.hydrophila	Pseudomonas.phage.PA16	-0.0954093	0.552926
14946	Aeromonas.hydrophila	BeAn.58058.virus	-0.100664	0.531168
14774	Aeromonas.hydrophila	Pseudomonas.virus.EL	-0.112272	0.484633
15644	Aeromonas.hydrophila	Human.endogenous.retrovirus.K.2	-0.141434	0.377744
5455	Aeromonas.salmonicida	Borrelia.anserina	1	0
9010	Aeromonas.salmonicida	Nitrosococcus.halophilus	1	0
9144	Aeromonas.salmonicida	Nostoc.sp..NIES.4103	1	0
12345	Aeromonas.salmonicida	Thermus.sp..CCB_US3_UF1	1	0
8484	Aeromonas.salmonicida	Microbacterium.sp..No..7	0.976988	0
10830	Aeromonas.salmonicida	Rhodococcus.sp..YL.1	0.976971	0
10395	Aeromonas.salmonicida	Pseudomonas.synxantha	0.741295	2.96497e-08
15675	Aeromonas.salmonicida	Human.endogenous.retrovirus.K.2	0.328832	0.0357985
15499	Aeromonas.salmonicida	Human.endogenous.retrovirus.K	0.282302	0.0737304
14805	Aeromonas.salmonicida	Pseudomonas.virus.EL	0.2677	0.0906174
10684	Aeromonas.salmonicida	Pseudomonas.tolaasii	0.178167	0.26507
8355	Aeromonas.salmonicida	Microbacterium.aurum	0.0806072	0.616376
7239	Aeromonas.salmonicida	Lactobacillus.acidipiscis	0.0505922	0.753422
10539	Aeromonas.salmonicida	Pseudomonas.syringae	0.0477094	0.767069
11575	Aeromonas.salmonicida	Staphylococcus.saprophyticus	0.0304704	0.850002
7602	Aeromonas.salmonicida	Lactobacillus.heilongjiangensis	0.0302347	0.851149
7002	Aeromonas.salmonicida	Herbaspirillum.sp..meg3	0.0247162	0.878091
9552	Aeromonas.salmonicida	Oscillatoria.acuminata	0.0215582	0.893572
13465	Aeromonas.salmonicida	Enterobacteria.phage.mEp460	-0.00180131	0.991082
14127	Aeromonas.salmonicida	Murine.osteosarcoma.virus	-0.0313401	0.845771
9415	Aeromonas.salmonicida	Octadecabacter.arcticus	-0.0342013	0.831885
11880	Aeromonas.salmonicida	Streptomyces.katrae	-0.0342013	0.831885
12660	Aeromonas.salmonicida	Vibrio.campbellii	-0.0345926	0.82999
12189	Aeromonas.salmonicida	Streptomyces.sp..4F	-0.0347533	0.829212
12819	Aeromonas.salmonicida	Lactobacillus.phage.Lv.1	-0.0347823	0.829071
9969	Aeromonas.salmonicida	Plantactinospora.sp..BB1	-0.0348323	0.828829
8877	Aeromonas.salmonicida	Myroides.profundi	-0.0349905	0.828063
5985	Aeromonas.salmonicida	Cedecea.neteri	-0.0352748	0.826688
11727	Aeromonas.salmonicida	Streptococcus.sp..oral.taxon.431	-0.035925	0.823543
7849	Aeromonas.salmonicida	Lactobacillus.sanfranciscensis	-0.0359798	0.823278
5770	Aeromonas.salmonicida	Carnobacterium.divergens	-0.0362221	0.822107
11424	Aeromonas.salmonicida	Sphaerospermopsis.kisseleviana	-0.0365394	0.820574
7359	Aeromonas.salmonicida	Lactobacillus.alimentarius	-0.037606	0.815426
7974	Aeromonas.salmonicida	Lactobacillus.sp..wkB8	-0.037606	0.815426
7120	Aeromonas.salmonicida	Lactobacillus.acetotolerans	-0.0376063	0.815425
12502	Aeromonas.salmonicida	Verminephrobacter.eiseniae	-0.0379323	0.813853
8227	Aeromonas.salmonicida	Mesoplasma.syrphidae	-0.0382407	0.812366
5250	Aeromonas.salmonicida	Azospirillum.thiophilum	-0.0382711	0.81222
5664	Aeromonas.salmonicida	Burkholderia.sp..MSMB0856	-0.0382711	0.81222
7725	Aeromonas.salmonicida	Lactobacillus.reuteri	-0.0392728	0.807397
11125	Aeromonas.salmonicida	Sandaracinus.amylolyticus	-0.0392728	0.807397
10110	Aeromonas.salmonicida	Pseudomonas.balearica	-0.0395947	0.805848
8745	Aeromonas.salmonicida	Mycoplasma.conjunctivae	-0.0403126	0.802397
8614	Aeromonas.salmonicida	Muribaculum.intestinale	-0.0409783	0.799201
12034	Aeromonas.salmonicida	Streptomyces.roseochromogenus	-0.0409783	0.799201
6885	Aeromonas.salmonicida	Helicobacter.cinaedi	-0.0411936	0.798168
5877	Aeromonas.salmonicida	Carnobacterium.maltaromaticum	-0.0416668	0.795898
6769	Aeromonas.salmonicida	Francisella.tularensis	-0.0417888	0.795314
5559	Aeromonas.salmonicida	Borrelia.miyamotoi	-0.0419318	0.794628
14634	Aeromonas.salmonicida	Human.alphaherpesvirus.2	-0.0421618	0.793526
9829	Aeromonas.salmonicida	Pandoraea.apista	-0.0426422	0.791225
11274	Aeromonas.salmonicida	Sphaerochaeta.pleomorpha	-0.0426894	0.790999
6204	Aeromonas.salmonicida	Clostridiaceae.bacterium.14S0207	-0.042821	0.790369
5149	Aeromonas.salmonicida	Azoarcus.sp..KH32C	-0.042893	0.790025
5352	Aeromonas.salmonicida	Bacillus.thermoamylovorans	-0.042893	0.790025
7480	Aeromonas.salmonicida	Lactobacillus.amylolyticus	-0.0429797	0.78961
10252	Aeromonas.salmonicida	Pseudomonas.pohangensis	-0.0429966	0.789529
9279	Aeromonas.salmonicida	Oceanobacillus.kimchii	-0.0431435	0.788827
6654	Aeromonas.salmonicida	Enterobacter.asburiae	-0.043147	0.78881
6427	Aeromonas.salmonicida	Comamonas.testosteroni	-0.0431508	0.788792
6315	Aeromonas.salmonicida	Clostridioides.difficile	-0.0433398	0.787888
9690	Aeromonas.salmonicida	Paenibacillus.sp..FSL.H7.0737	-0.0433504	0.787837
10977	Aeromonas.salmonicida	Salipiger.profundus	-0.0433655	0.787765
8100	Aeromonas.salmonicida	Laribacter.hongkongensis	-0.0433669	0.787758
4950	Aeromonas.salmonicida	Alloactinosynnema.sp..L.07	-0.043386	0.787667
6540	Aeromonas.salmonicida	Cystobacter.fuscus	-0.043386	0.787667
6094	Aeromonas.salmonicida	Cellulophaga.algicola	-0.0433949	0.787624
5049	Aeromonas.salmonicida	Arcobacter.trophiarum	-0.0434054	0.787574
13794	Aeromonas.salmonicida	Alcelaphine.gammaherpesvirus.1	-0.0468749	0.771033
13140	Aeromonas.salmonicida	Ross.River.virus	-0.0472479	0.769261
14977	Aeromonas.salmonicida	BeAn.58058.virus	-0.0495693	0.758256
13302	Aeromonas.salmonicida	Abelson.murine.leukemia.virus	-0.0502312	0.755127
13629	Aeromonas.salmonicida	Pseudomonas.virus.phiCTX	-0.0506634	0.753085
12979	Aeromonas.salmonicida	Pseudomonas.virus.LKA1	-0.0537423	0.738593
15150	Aeromonas.salmonicida	Ateline.gammaherpesvirus.3	-0.0537763	0.738433
13960	Aeromonas.salmonicida	Pseudomonas.phage.F10	-0.0626162	0.697334
14295	Aeromonas.salmonicida	Pseudomonas.phage.PA16	-0.0653871	0.684618
15324	Aeromonas.salmonicida	Decapod.hepandensovirus.1	-0.0729409	0.650397
14464	Aeromonas.salmonicida	Escherichia.virus.IME08	-0.079765	0.620077
15852	Aeromonas.salmonicida	Cyprinid.herpesvirus.3	-0.177964	0.265622
15392	Alcelaphine.gammaherpesvirus.1	Decapod.hepandensovirus.1	0.489406	0.00116477
14028	Alcelaphine.gammaherpesvirus.1	Pseudomonas.phage.F10	0.165963	0.29972
15218	Alcelaphine.gammaherpesvirus.1	Ateline.gammaherpesvirus.3	0.15532	0.332208
14363	Alcelaphine.gammaherpesvirus.1	Pseudomonas.phage.PA16	0.0910238	0.571401
15045	Alcelaphine.gammaherpesvirus.1	BeAn.58058.virus	0.0904867	0.573683
15920	Alcelaphine.gammaherpesvirus.1	Cyprinid.herpesvirus.3	0.0683344	0.671187
14702	Alcelaphine.gammaherpesvirus.1	Human.alphaherpesvirus.2	-0.0198906	0.901762
14873	Alcelaphine.gammaherpesvirus.1	Pseudomonas.virus.EL	-0.0223778	0.88955
14195	Alcelaphine.gammaherpesvirus.1	Murine.osteosarcoma.virus	-0.0434549	0.787338
14532	Alcelaphine.gammaherpesvirus.1	Escherichia.virus.IME08	-0.0963757	0.548893
15743	Alcelaphine.gammaherpesvirus.1	Human.endogenous.retrovirus.K.2	-0.113376	0.480319
15567	Alcelaphine.gammaherpesvirus.1	Human.endogenous.retrovirus.K	-0.118778	0.459511
6541	Alloactinosynnema.sp..L.07	Cystobacter.fuscus	1	0
6095	Alloactinosynnema.sp..L.07	Cellulophaga.algicola	0.507825	0.000700696
6428	Alloactinosynnema.sp..L.07	Comamonas.testosteroni	0.431147	0.0048885
5150	Alloactinosynnema.sp..L.07	Azoarcus.sp..KH32C	0.404611	0.00869257
5353	Alloactinosynnema.sp..L.07	Bacillus.thermoamylovorans	0.404611	0.00869257
9830	Alloactinosynnema.sp..L.07	Pandoraea.apista	0.354804	0.0228331
5878	Alloactinosynnema.sp..L.07	Carnobacterium.maltaromaticum	0.323687	0.0389741
10685	Alloactinosynnema.sp..L.07	Pseudomonas.tolaasii	0.26012	0.100489
15500	Alloactinosynnema.sp..L.07	Human.endogenous.retrovirus.K	0.20499	0.198552
15676	Alloactinosynnema.sp..L.07	Human.endogenous.retrovirus.K.2	0.189342	0.23576
5251	Alloactinosynnema.sp..L.07	Azospirillum.thiophilum	0.183749	0.250142
5665	Alloactinosynnema.sp..L.07	Burkholderia.sp..MSMB0856	0.183749	0.250142
14978	Alloactinosynnema.sp..L.07	BeAn.58058.virus	0.179905	0.26036
11425	Alloactinosynnema.sp..L.07	Sphaerospermopsis.kisseleviana	0.128099	0.424775
7850	Alloactinosynnema.sp..L.07	Lactobacillus.sanfranciscensis	0.11137	0.488167
8878	Alloactinosynnema.sp..L.07	Myroides.profundi	0.0829972	0.605926
12820	Alloactinosynnema.sp..L.07	Lactobacillus.phage.Lv.1	0.0772034	0.631389
12190	Alloactinosynnema.sp..L.07	Streptomyces.sp..4F	0.0764001	0.634954
12661	Alloactinosynnema.sp..L.07	Vibrio.campbellii	0.0719725	0.654747
9416	Alloactinosynnema.sp..L.07	Octadecabacter.arcticus	0.0613295	0.703266
11881	Alloactinosynnema.sp..L.07	Streptomyces.katrae	0.0613295	0.703266
15325	Alloactinosynnema.sp..L.07	Decapod.hepandensovirus.1	0.0115663	0.942783
14128	Alloactinosynnema.sp..L.07	Murine.osteosarcoma.virus	-0.0402812	0.802548
9970	Alloactinosynnema.sp..L.07	Plantactinospora.sp..BB1	-0.0411189	0.798526
5986	Alloactinosynnema.sp..L.07	Cedecea.neteri	-0.0416412	0.796021
11728	Alloactinosynnema.sp..L.07	Streptococcus.sp..oral.taxon.431	-0.0424088	0.792343
5771	Alloactinosynnema.sp..L.07	Carnobacterium.divergens	-0.0427595	0.790664
13466	Alloactinosynnema.sp..L.07	Enterobacteria.phage.mEp460	-0.0429425	0.789788
5456	Alloactinosynnema.sp..L.07	Borrelia.anserina	-0.043386	0.787667
9011	Alloactinosynnema.sp..L.07	Nitrosococcus.halophilus	-0.043386	0.787667
9145	Alloactinosynnema.sp..L.07	Nostoc.sp..NIES.4103	-0.043386	0.787667
12346	Alloactinosynnema.sp..L.07	Thermus.sp..CCB_US3_UF1	-0.043386	0.787667
9553	Alloactinosynnema.sp..L.07	Oscillatoria.acuminata	-0.0436375	0.786465
7003	Alloactinosynnema.sp..L.07	Herbaspirillum.sp..meg3	-0.0440362	0.78456
7360	Alloactinosynnema.sp..L.07	Lactobacillus.alimentarius	-0.0443932	0.782855
7975	Alloactinosynnema.sp..L.07	Lactobacillus.sp..wkB8	-0.0443932	0.782855
7121	Alloactinosynnema.sp..L.07	Lactobacillus.acetotolerans	-0.0443935	0.782854
7603	Alloactinosynnema.sp..L.07	Lactobacillus.heilongjiangensis	-0.0447107	0.78134
11576	Alloactinosynnema.sp..L.07	Staphylococcus.saprophyticus	-0.0447389	0.781205
12503	Alloactinosynnema.sp..L.07	Verminephrobacter.eiseniae	-0.0447783	0.781017
8228	Alloactinosynnema.sp..L.07	Mesoplasma.syrphidae	-0.0451425	0.779281
7726	Alloactinosynnema.sp..L.07	Lactobacillus.reuteri	-0.0463608	0.773478
11126	Alloactinosynnema.sp..L.07	Sandaracinus.amylolyticus	-0.0463608	0.773478
10540	Alloactinosynnema.sp..L.07	Pseudomonas.syringae	-0.0466564	0.772072
10111	Alloactinosynnema.sp..L.07	Pseudomonas.balearica	-0.0467409	0.77167
7240	Alloactinosynnema.sp..L.07	Lactobacillus.acidipiscis	-0.0469489	0.770681
8746	Alloactinosynnema.sp..L.07	Mycoplasma.conjunctivae	-0.0475883	0.767644
8485	Alloactinosynnema.sp..L.07	Microbacterium.sp..No..7	-0.048206	0.764713
10831	Alloactinosynnema.sp..L.07	Rhodococcus.sp..YL.1	-0.0482074	0.764706
8615	Alloactinosynnema.sp..L.07	Muribaculum.intestinale	-0.0483742	0.763916
12035	Alloactinosynnema.sp..L.07	Streptomyces.roseochromogenus	-0.0483742	0.763916
6886	Alloactinosynnema.sp..L.07	Helicobacter.cinaedi	-0.0486283	0.762711
6770	Alloactinosynnema.sp..L.07	Francisella.tularensis	-0.0493309	0.759384
8356	Alloactinosynnema.sp..L.07	Microbacterium.aurum	-0.0494852	0.758654
5560	Alloactinosynnema.sp..L.07	Borrelia.miyamotoi	-0.0494998	0.758585
14635	Alloactinosynnema.sp..L.07	Human.alphaherpesvirus.2	-0.0497712	0.757301
11275	Alloactinosynnema.sp..L.07	Sphaerochaeta.pleomorpha	-0.0503941	0.754357
6205	Alloactinosynnema.sp..L.07	Clostridiaceae.bacterium.14S0207	-0.0505495	0.753623
7481	Alloactinosynnema.sp..L.07	Lactobacillus.amylolyticus	-0.0507367	0.752739
10253	Alloactinosynnema.sp..L.07	Pseudomonas.pohangensis	-0.0507567	0.752645
9280	Alloactinosynnema.sp..L.07	Oceanobacillus.kimchii	-0.0509301	0.751826
6655	Alloactinosynnema.sp..L.07	Enterobacter.asburiae	-0.0509342	0.751807
10396	Alloactinosynnema.sp..L.07	Pseudomonas.synxantha	-0.0509906	0.751541
6316	Alloactinosynnema.sp..L.07	Clostridioides.difficile	-0.0511619	0.750733
9691	Alloactinosynnema.sp..L.07	Paenibacillus.sp..FSL.H7.0737	-0.0511743	0.750674
10978	Alloactinosynnema.sp..L.07	Salipiger.profundus	-0.0511922	0.75059
8101	Alloactinosynnema.sp..L.07	Laribacter.hongkongensis	-0.0511939	0.750582
5050	Alloactinosynnema.sp..L.07	Arcobacter.trophiarum	-0.0512392	0.750368
13795	Alloactinosynnema.sp..L.07	Alcelaphine.gammaherpesvirus.1	-0.0553349	0.73113
13141	Alloactinosynnema.sp..L.07	Ross.River.virus	-0.0557753	0.729071
13303	Alloactinosynnema.sp..L.07	Abelson.murine.leukemia.virus	-0.059297	0.712673
13630	Alloactinosynnema.sp..L.07	Pseudomonas.virus.phiCTX	-0.0598072	0.710308
12980	Alloactinosynnema.sp..L.07	Pseudomonas.virus.LKA1	-0.0634418	0.693537
15151	Alloactinosynnema.sp..L.07	Ateline.gammaherpesvirus.3	-0.063482	0.693352
13961	Alloactinosynnema.sp..L.07	Pseudomonas.phage.F10	-0.0639111	0.691381
14296	Alloactinosynnema.sp..L.07	Pseudomonas.phage.PA16	-0.0746204	0.642881
14806	Alloactinosynnema.sp..L.07	Pseudomonas.virus.EL	-0.090598	0.57321
14465	Alloactinosynnema.sp..L.07	Escherichia.virus.IME08	-0.0941611	0.558156
15853	Alloactinosynnema.sp..L.07	Cyprinid.herpesvirus.3	-0.24943	0.115786
5772	Arcobacter.trophiarum	Carnobacterium.divergens	0.692114	5.37733e-07
8879	Arcobacter.trophiarum	Myroides.profundi	0.671677	1.52662e-06
6887	Arcobacter.trophiarum	Helicobacter.cinaedi	0.624528	1.27712e-05
6206	Arcobacter.trophiarum	Clostridiaceae.bacterium.14S0207	0.54061	0.000263336
9281	Arcobacter.trophiarum	Oceanobacillus.kimchii	0.517281	0.000533737
6656	Arcobacter.trophiarum	Enterobacter.asburiae	0.423563	0.0057893
15854	Arcobacter.trophiarum	Cyprinid.herpesvirus.3	0.213502	0.180142
14466	Arcobacter.trophiarum	Escherichia.virus.IME08	0.101732	0.526797
14129	Arcobacter.trophiarum	Murine.osteosarcoma.virus	-0.0402992	0.802462
9417	Arcobacter.trophiarum	Octadecabacter.arcticus	-0.0403921	0.802016
11882	Arcobacter.trophiarum	Streptomyces.katrae	-0.0403921	0.802016
12662	Arcobacter.trophiarum	Vibrio.campbellii	-0.0408541	0.799797
12191	Arcobacter.trophiarum	Streptomyces.sp..4F	-0.0410439	0.798886
12821	Arcobacter.trophiarum	Lactobacillus.phage.Lv.1	-0.0410782	0.798721
9971	Arcobacter.trophiarum	Plantactinospora.sp..BB1	-0.0411372	0.798438
5987	Arcobacter.trophiarum	Cedecea.neteri	-0.0416598	0.795932
11729	Arcobacter.trophiarum	Streptococcus.sp..oral.taxon.431	-0.0424277	0.792252
7851	Arcobacter.trophiarum	Lactobacillus.sanfranciscensis	-0.0424924	0.791942
13467	Arcobacter.trophiarum	Enterobacteria.phage.mEp460	-0.0429617	0.789696
11426	Arcobacter.trophiarum	Sphaerospermopsis.kisseleviana	-0.0431533	0.78878
5457	Arcobacter.trophiarum	Borrelia.anserina	-0.0434054	0.787574
9012	Arcobacter.trophiarum	Nitrosococcus.halophilus	-0.0434054	0.787574
9146	Arcobacter.trophiarum	Nostoc.sp..NIES.4103	-0.0434054	0.787574
12347	Arcobacter.trophiarum	Thermus.sp..CCB_US3_UF1	-0.0434054	0.787574
9554	Arcobacter.trophiarum	Oscillatoria.acuminata	-0.0436569	0.786372
7004	Arcobacter.trophiarum	Herbaspirillum.sp..meg3	-0.0440558	0.784466
7361	Arcobacter.trophiarum	Lactobacillus.alimentarius	-0.044413	0.78276
7976	Arcobacter.trophiarum	Lactobacillus.sp..wkB8	-0.044413	0.78276
7122	Arcobacter.trophiarum	Lactobacillus.acetotolerans	-0.0444133	0.782759
7604	Arcobacter.trophiarum	Lactobacillus.heilongjiangensis	-0.0447307	0.781245
11577	Arcobacter.trophiarum	Staphylococcus.saprophyticus	-0.0447588	0.78111
12504	Arcobacter.trophiarum	Verminephrobacter.eiseniae	-0.0447983	0.780922
8229	Arcobacter.trophiarum	Mesoplasma.syrphidae	-0.0451626	0.779184
5252	Arcobacter.trophiarum	Azospirillum.thiophilum	-0.0451985	0.779014
5666	Arcobacter.trophiarum	Burkholderia.sp..MSMB0856	-0.0451985	0.779014
7727	Arcobacter.trophiarum	Lactobacillus.reuteri	-0.0463815	0.77338
11127	Arcobacter.trophiarum	Sandaracinus.amylolyticus	-0.0463815	0.77338
10541	Arcobacter.trophiarum	Pseudomonas.syringae	-0.0466772	0.771973
10112	Arcobacter.trophiarum	Pseudomonas.balearica	-0.0467617	0.771571
7241	Arcobacter.trophiarum	Lactobacillus.acidipiscis	-0.0469699	0.770582
8747	Arcobacter.trophiarum	Mycoplasma.conjunctivae	-0.0476096	0.767543
10686	Arcobacter.trophiarum	Pseudomonas.tolaasii	-0.0482083	0.764702
8486	Arcobacter.trophiarum	Microbacterium.sp..No..7	-0.0482276	0.764611
10832	Arcobacter.trophiarum	Rhodococcus.sp..YL.1	-0.0482289	0.764604
8616	Arcobacter.trophiarum	Muribaculum.intestinale	-0.0483958	0.763813
12036	Arcobacter.trophiarum	Streptomyces.roseochromogenus	-0.0483958	0.763813
5879	Arcobacter.trophiarum	Carnobacterium.maltaromaticum	-0.0492089	0.759961
6771	Arcobacter.trophiarum	Francisella.tularensis	-0.0493529	0.75928
8357	Arcobacter.trophiarum	Microbacterium.aurum	-0.0495073	0.758549
5561	Arcobacter.trophiarum	Borrelia.miyamotoi	-0.0495219	0.75848
14636	Arcobacter.trophiarum	Human.alphaherpesvirus.2	-0.0497934	0.757196
9831	Arcobacter.trophiarum	Pandoraea.apista	-0.0503608	0.754514
11276	Arcobacter.trophiarum	Sphaerochaeta.pleomorpha	-0.0504166	0.754251
5151	Arcobacter.trophiarum	Azoarcus.sp..KH32C	-0.050657	0.753115
5354	Arcobacter.trophiarum	Bacillus.thermoamylovorans	-0.050657	0.753115
7482	Arcobacter.trophiarum	Lactobacillus.amylolyticus	-0.0507594	0.752632
10254	Arcobacter.trophiarum	Pseudomonas.pohangensis	-0.0507794	0.752538
6429	Arcobacter.trophiarum	Comamonas.testosteroni	-0.0509615	0.751678
10397	Arcobacter.trophiarum	Pseudomonas.synxantha	-0.0510134	0.751433
6317	Arcobacter.trophiarum	Clostridioides.difficile	-0.0511847	0.750625
9692	Arcobacter.trophiarum	Paenibacillus.sp..FSL.H7.0737	-0.0511972	0.750567
10979	Arcobacter.trophiarum	Salipiger.profundus	-0.0512151	0.750482
8102	Arcobacter.trophiarum	Laribacter.hongkongensis	-0.0512167	0.750474
6542	Arcobacter.trophiarum	Cystobacter.fuscus	-0.0512392	0.750368
6096	Arcobacter.trophiarum	Cellulophaga.algicola	-0.0512498	0.750318
13796	Arcobacter.trophiarum	Alcelaphine.gammaherpesvirus.1	-0.0553596	0.731015
13142	Arcobacter.trophiarum	Ross.River.virus	-0.0558002	0.728955
13304	Arcobacter.trophiarum	Abelson.murine.leukemia.virus	-0.0593235	0.71255
13631	Arcobacter.trophiarum	Pseudomonas.virus.phiCTX	-0.0598339	0.710184
12981	Arcobacter.trophiarum	Pseudomonas.virus.LKA1	-0.0634701	0.693406
15152	Arcobacter.trophiarum	Ateline.gammaherpesvirus.3	-0.0635103	0.693222
13962	Arcobacter.trophiarum	Pseudomonas.phage.F10	-0.0739503	0.645876
14297	Arcobacter.trophiarum	Pseudomonas.phage.PA16	-0.0772227	0.631304
15677	Arcobacter.trophiarum	Human.endogenous.retrovirus.K.2	-0.0880265	0.584188
14807	Arcobacter.trophiarum	Pseudomonas.virus.EL	-0.0906385	0.573038
14979	Arcobacter.trophiarum	BeAn.58058.virus	-0.0980062	0.542121
15326	Arcobacter.trophiarum	Decapod.hepandensovirus.1	-0.10238	0.524154
15501	Arcobacter.trophiarum	Human.endogenous.retrovirus.K	-0.170074	0.287737
4265	Arenibacter.algicola	Ralstonia.solanacearum	0.996411	0
15655	Arenibacter.algicola	Human.endogenous.retrovirus.K.2	0.410985	0.00760117
15304	Arenibacter.algicola	Decapod.hepandensovirus.1	0.241572	0.128105
15479	Arenibacter.algicola	Human.endogenous.retrovirus.K	0.188716	0.237342
10519	Arenibacter.algicola	Pseudomonas.syringae	0.114341	0.476566
8594	Arenibacter.algicola	Muribaculum.intestinale	0.107277	0.504392
12014	Arenibacter.algicola	Streptomyces.roseochromogenus	0.107277	0.504392
4174	Arenibacter.algicola	Pseudomonas.stutzeri	0.0901422	0.575149
12959	Arenibacter.algicola	Pseudomonas.virus.LKA1	0.0514482	0.749383
13609	Arenibacter.algicola	Pseudomonas.virus.phiCTX	0.0178116	0.911988
13940	Arenibacter.algicola	Pseudomonas.phage.F10	0.0138649	0.931437
14107	Arenibacter.algicola	Murine.osteosarcoma.virus	0.00134788	0.993327
4930	Arenibacter.algicola	Alloactinosynnema.sp..L.07	-0.00164348	0.991863
6520	Arenibacter.algicola	Cystobacter.fuscus	-0.00164348	0.991863
9809	Arenibacter.algicola	Pandoraea.apista	-0.00803684	0.960226
3482	Arenibacter.algicola	Micromonospora.echinospora	-0.0134531	0.933469
10664	Arenibacter.algicola	Pseudomonas.tolaasii	-0.0144642	0.928481
4450	Arenibacter.algicola	Serratia.fonticola	-0.0210645	0.895996
14275	Arenibacter.algicola	Pseudomonas.phage.PA16	-0.0336174	0.834715
9395	Arenibacter.algicola	Octadecabacter.arcticus	-0.0341145	0.832305
11860	Arenibacter.algicola	Streptomyces.katrae	-0.0341145	0.832305
12640	Arenibacter.algicola	Vibrio.campbellii	-0.0345048	0.830415
12169	Arenibacter.algicola	Streptomyces.sp..4F	-0.0346651	0.829639
12799	Arenibacter.algicola	Lactobacillus.phage.Lv.1	-0.034694	0.829498
9949	Arenibacter.algicola	Plantactinospora.sp..BB1	-0.0347439	0.829257
8857	Arenibacter.algicola	Myroides.profundi	-0.0349017	0.828493
5965	Arenibacter.algicola	Cedecea.neteri	-0.0351853	0.827121
11707	Arenibacter.algicola	Streptococcus.sp..oral.taxon.431	-0.0358338	0.823984
7829	Arenibacter.algicola	Lactobacillus.sanfranciscensis	-0.0358885	0.82372
5750	Arenibacter.algicola	Carnobacterium.divergens	-0.0361301	0.822552
13445	Arenibacter.algicola	Enterobacteria.phage.mEp460	-0.0362848	0.821804
11404	Arenibacter.algicola	Sphaerospermopsis.kisseleviana	-0.0364466	0.821022
4832	Arenibacter.algicola	Aeromonas.salmonicida	-0.0366595	0.819994
5435	Arenibacter.algicola	Borrelia.anserina	-0.0366595	0.819994
8990	Arenibacter.algicola	Nitrosococcus.halophilus	-0.0366595	0.819994
9124	Arenibacter.algicola	Nostoc.sp..NIES.4103	-0.0366595	0.819994
12325	Arenibacter.algicola	Thermus.sp..CCB_US3_UF1	-0.0366595	0.819994
9532	Arenibacter.algicola	Oscillatoria.acuminata	-0.036872	0.818968
13282	Arenibacter.algicola	Abelson.murine.leukemia.virus	-0.0369084	0.818792
6982	Arenibacter.algicola	Herbaspirillum.sp..meg3	-0.0372089	0.817342
7339	Arenibacter.algicola	Lactobacillus.alimentarius	-0.0375106	0.815886
7954	Arenibacter.algicola	Lactobacillus.sp..wkB8	-0.0375106	0.815886
7100	Arenibacter.algicola	Lactobacillus.acetotolerans	-0.0375108	0.815885
7582	Arenibacter.algicola	Lactobacillus.heilongjiangensis	-0.0377788	0.814593
11555	Arenibacter.algicola	Staphylococcus.saprophyticus	-0.0378027	0.814478
12482	Arenibacter.algicola	Verminephrobacter.eiseniae	-0.037836	0.814317
8207	Arenibacter.algicola	Mesoplasma.syrphidae	-0.0381437	0.812834
5230	Arenibacter.algicola	Azospirillum.thiophilum	-0.0381739	0.812688
5644	Arenibacter.algicola	Burkholderia.sp..MSMB0856	-0.0381739	0.812688
3319	Arenibacter.algicola	Cupriavidus.taiwanensis	-0.0384842	0.811193
7705	Arenibacter.algicola	Lactobacillus.reuteri	-0.0391731	0.807876
11105	Arenibacter.algicola	Sandaracinus.amylolyticus	-0.0391731	0.807876
10090	Arenibacter.algicola	Pseudomonas.balearica	-0.0394943	0.806331
7219	Arenibacter.algicola	Lactobacillus.acidipiscis	-0.0396701	0.805486
8725	Arenibacter.algicola	Mycoplasma.conjunctivae	-0.0402103	0.802889
8464	Arenibacter.algicola	Microbacterium.sp..No..7	-0.0407323	0.800382
10810	Arenibacter.algicola	Rhodococcus.sp..YL.1	-0.0407334	0.800376
6865	Arenibacter.algicola	Helicobacter.cinaedi	-0.0410891	0.798669
5857	Arenibacter.algicola	Carnobacterium.maltaromaticum	-0.0415611	0.796405
6749	Arenibacter.algicola	Francisella.tularensis	-0.0416827	0.795822
8335	Arenibacter.algicola	Microbacterium.aurum	-0.0418131	0.795197
5539	Arenibacter.algicola	Borrelia.miyamotoi	-0.0418254	0.795138
14614	Arenibacter.algicola	Human.alphaherpesvirus.2	-0.0420548	0.794039
11254	Arenibacter.algicola	Sphaerochaeta.pleomorpha	-0.0425811	0.791518
6184	Arenibacter.algicola	Clostridiaceae.bacterium.14S0207	-0.0427124	0.790889
5129	Arenibacter.algicola	Azoarcus.sp..KH32C	-0.0427842	0.790546
5332	Arenibacter.algicola	Bacillus.thermoamylovorans	-0.0427842	0.790546
7460	Arenibacter.algicola	Lactobacillus.amylolyticus	-0.0428706	0.790132
10232	Arenibacter.algicola	Pseudomonas.pohangensis	-0.0428875	0.790051
9259	Arenibacter.algicola	Oceanobacillus.kimchii	-0.043034	0.78935
6634	Arenibacter.algicola	Enterobacter.asburiae	-0.0430375	0.789334
4735	Arenibacter.algicola	Acinetobacter.johnsonii	-0.0430413	0.789315
6407	Arenibacter.algicola	Comamonas.testosteroni	-0.0430413	0.789315
10375	Arenibacter.algicola	Pseudomonas.synxantha	-0.0430852	0.789106
4639	Arenibacter.algicola	Acetobacterium.sp..KB.1	-0.0431448	0.78882
6295	Arenibacter.algicola	Clostridioides.difficile	-0.0432299	0.788414
9670	Arenibacter.algicola	Paenibacillus.sp..FSL.H7.0737	-0.0432404	0.788363
10957	Arenibacter.algicola	Salipiger.profundus	-0.0432555	0.788291
8080	Arenibacter.algicola	Laribacter.hongkongensis	-0.0432569	0.788284
6074	Arenibacter.algicola	Cellulophaga.algicola	-0.0432848	0.788151
5029	Arenibacter.algicola	Arcobacter.trophiarum	-0.0432952	0.788101
3907	Arenibacter.algicola	Pseudomonas.resinovorans	-0.0440013	0.784726
4544	Arenibacter.algicola	Zymomonas.mobilis	-0.044046	0.784513
3995	Arenibacter.algicola	Pseudomonas.rhodesiae	-0.0450396	0.779771
3734	Arenibacter.algicola	Paracoccus.mutanolyticus	-0.0453857	0.778121
14957	Arenibacter.algicola	BeAn.58058.virus	-0.0464091	0.773248
3649	Arenibacter.algicola	Paraburkholderia.sprentiae	-0.0464133	0.773228
13774	Arenibacter.algicola	Alcelaphine.gammaherpesvirus.1	-0.0467559	0.771599
13120	Arenibacter.algicola	Ross.River.virus	-0.047128	0.76983
3400	Arenibacter.algicola	Lactobacillus.crustorum	-0.049848	0.756938
4084	Arenibacter.algicola	Pseudomonas.sp..TKP	-0.0500611	0.75593
3239	Arenibacter.algicola	Clostridium.carboxidivorans	-0.0513376	0.749904
3820	Arenibacter.algicola	Pelosinus.fermentans	-0.0515223	0.749034
3565	Arenibacter.algicola	Mycoplasma.wenyonii	-0.0522648	0.745537
3160	Arenibacter.algicola	Bordetella.bronchiseptica	-0.0523283	0.745238
15130	Arenibacter.algicola	Ateline.gammaherpesvirus.3	-0.0525671	0.744114
4357	Arenibacter.algicola	Rhodococcus.erythropolis	-0.0531921	0.741176
14785	Arenibacter.algicola	Pseudomonas.virus.EL	-0.065866	0.682429
14444	Arenibacter.algicola	Escherichia.virus.IME08	-0.0795626	0.620968
15832	Arenibacter.algicola	Cyprinid.herpesvirus.3	-0.209889	0.187801
15928	Ateline.gammaherpesvirus.3	Cyprinid.herpesvirus.3	-0.0588724	0.714644
15400	Ateline.gammaherpesvirus.3	Decapod.hepandensovirus.1	-0.123273	0.442572
15751	Ateline.gammaherpesvirus.3	Human.endogenous.retrovirus.K.2	-0.133775	0.404368
15575	Ateline.gammaherpesvirus.3	Human.endogenous.retrovirus.K	-0.194132	0.2239
5355	Azoarcus.sp..KH32C	Bacillus.thermoamylovorans	1	0
12822	Azoarcus.sp..KH32C	Lactobacillus.phage.Lv.1	0.883984	1.88738e-14
9832	Azoarcus.sp..KH32C	Pandoraea.apista	0.647667	4.71177e-06
11277	Azoarcus.sp..KH32C	Sphaerochaeta.pleomorpha	0.644886	5.33502e-06
8103	Azoarcus.sp..KH32C	Laribacter.hongkongensis	0.574363	8.60651e-05
7483	Azoarcus.sp..KH32C	Lactobacillus.amylolyticus	0.460018	0.00247731
6543	Azoarcus.sp..KH32C	Cystobacter.fuscus	0.404611	0.00869257
6097	Azoarcus.sp..KH32C	Cellulophaga.algicola	0.40199	0.00917879
6430	Azoarcus.sp..KH32C	Comamonas.testosteroni	0.33996	0.0296511
14808	Azoarcus.sp..KH32C	Pseudomonas.virus.EL	0.309882	0.0486452
5880	Azoarcus.sp..KH32C	Carnobacterium.maltaromaticum	0.253269	0.110102
14980	Azoarcus.sp..KH32C	BeAn.58058.virus	0.239216	0.131983
15502	Azoarcus.sp..KH32C	Human.endogenous.retrovirus.K	0.218042	0.170838
8230	Azoarcus.sp..KH32C	Mesoplasma.syrphidae	0.206219	0.195816
7123	Azoarcus.sp..KH32C	Lactobacillus.acetotolerans	0.182896	0.252385
7362	Azoarcus.sp..KH32C	Lactobacillus.alimentarius	0.182886	0.25241
7977	Azoarcus.sp..KH32C	Lactobacillus.sp..wkB8	0.182886	0.25241
15678	Azoarcus.sp..KH32C	Human.endogenous.retrovirus.K.2	0.156145	0.329615
14298	Azoarcus.sp..KH32C	Pseudomonas.phage.PA16	0.143073	0.372187
5253	Azoarcus.sp..KH32C	Azospirillum.thiophilum	0.140685	0.3803
5667	Azoarcus.sp..KH32C	Burkholderia.sp..MSMB0856	0.140685	0.3803
5773	Azoarcus.sp..KH32C	Carnobacterium.divergens	0.135311	0.398944
11730	Azoarcus.sp..KH32C	Streptococcus.sp..oral.taxon.431	0.125597	0.433951
13305	Azoarcus.sp..KH32C	Abelson.murine.leukemia.virus	0.0999664	0.534032
11427	Azoarcus.sp..KH32C	Sphaerospermopsis.kisseleviana	0.0959947	0.550482
7852	Azoarcus.sp..KH32C	Lactobacillus.sanfranciscensis	0.0825686	0.607794
8880	Azoarcus.sp..KH32C	Myroides.profundi	0.0598053	0.710317
12192	Azoarcus.sp..KH32C	Streptomyces.sp..4F	0.0545141	0.734973
12663	Azoarcus.sp..KH32C	Vibrio.campbellii	0.0509632	0.75167
9418	Azoarcus.sp..KH32C	Octadecabacter.arcticus	0.0424288	0.792247
11883	Azoarcus.sp..KH32C	Streptomyces.katrae	0.0424288	0.792247
14130	Azoarcus.sp..KH32C	Murine.osteosarcoma.virus	-0.0398235	0.804748
9972	Azoarcus.sp..KH32C	Plantactinospora.sp..BB1	-0.0406516	0.800769
5988	Azoarcus.sp..KH32C	Cedecea.neteri	-0.0411681	0.79829
13468	Azoarcus.sp..KH32C	Enterobacteria.phage.mEp460	-0.0424546	0.792124
5458	Azoarcus.sp..KH32C	Borrelia.anserina	-0.042893	0.790025
9013	Azoarcus.sp..KH32C	Nitrosococcus.halophilus	-0.042893	0.790025
9147	Azoarcus.sp..KH32C	Nostoc.sp..NIES.4103	-0.042893	0.790025
12348	Azoarcus.sp..KH32C	Thermus.sp..CCB_US3_UF1	-0.042893	0.790025
9555	Azoarcus.sp..KH32C	Oscillatoria.acuminata	-0.0431416	0.788836
7005	Azoarcus.sp..KH32C	Herbaspirillum.sp..meg3	-0.0435358	0.786951
7605	Azoarcus.sp..KH32C	Lactobacillus.heilongjiangensis	-0.0442026	0.783765
11578	Azoarcus.sp..KH32C	Staphylococcus.saprophyticus	-0.0442305	0.783632
12505	Azoarcus.sp..KH32C	Verminephrobacter.eiseniae	-0.0442695	0.783445
15327	Azoarcus.sp..KH32C	Decapod.hepandensovirus.1	-0.0452659	0.778692
7728	Azoarcus.sp..KH32C	Lactobacillus.reuteri	-0.045834	0.775986
11128	Azoarcus.sp..KH32C	Sandaracinus.amylolyticus	-0.045834	0.775986
10542	Azoarcus.sp..KH32C	Pseudomonas.syringae	-0.0461262	0.774594
10113	Azoarcus.sp..KH32C	Pseudomonas.balearica	-0.0462097	0.774197
7242	Azoarcus.sp..KH32C	Lactobacillus.acidipiscis	-0.0464154	0.773218
8748	Azoarcus.sp..KH32C	Mycoplasma.conjunctivae	-0.0470476	0.770212
10687	Azoarcus.sp..KH32C	Pseudomonas.tolaasii	-0.0476392	0.767403
8487	Azoarcus.sp..KH32C	Microbacterium.sp..No..7	-0.0476583	0.767312
10833	Azoarcus.sp..KH32C	Rhodococcus.sp..YL.1	-0.0476596	0.767306
8617	Azoarcus.sp..KH32C	Muribaculum.intestinale	-0.0478245	0.766523
12037	Azoarcus.sp..KH32C	Streptomyces.roseochromogenus	-0.0478245	0.766523
6888	Azoarcus.sp..KH32C	Helicobacter.cinaedi	-0.0480758	0.765331
6772	Azoarcus.sp..KH32C	Francisella.tularensis	-0.0487703	0.762038
8358	Azoarcus.sp..KH32C	Microbacterium.aurum	-0.0489229	0.761316
5562	Azoarcus.sp..KH32C	Borrelia.miyamotoi	-0.0489373	0.761247
14637	Azoarcus.sp..KH32C	Human.alphaherpesvirus.2	-0.0492057	0.759977
6207	Azoarcus.sp..KH32C	Clostridiaceae.bacterium.14S0207	-0.0499751	0.756337
10255	Azoarcus.sp..KH32C	Pseudomonas.pohangensis	-0.05018	0.755369
9282	Azoarcus.sp..KH32C	Oceanobacillus.kimchii	-0.0503514	0.754559
6657	Azoarcus.sp..KH32C	Enterobacter.asburiae	-0.0503554	0.75454
10398	Azoarcus.sp..KH32C	Pseudomonas.synxantha	-0.0504112	0.754276
6318	Azoarcus.sp..KH32C	Clostridioides.difficile	-0.0505805	0.753477
9693	Azoarcus.sp..KH32C	Paenibacillus.sp..FSL.H7.0737	-0.0505928	0.753418
10980	Azoarcus.sp..KH32C	Salipiger.profundus	-0.0506105	0.753335
13797	Azoarcus.sp..KH32C	Alcelaphine.gammaherpesvirus.1	-0.0547062	0.734073
13143	Azoarcus.sp..KH32C	Ross.River.virus	-0.0551415	0.732035
13632	Azoarcus.sp..KH32C	Pseudomonas.virus.phiCTX	-0.0591276	0.713459
12982	Azoarcus.sp..KH32C	Pseudomonas.virus.LKA1	-0.0627209	0.696852
15153	Azoarcus.sp..KH32C	Ateline.gammaherpesvirus.3	-0.0627606	0.696669
13963	Azoarcus.sp..KH32C	Pseudomonas.phage.F10	-0.0649759	0.6865
14467	Azoarcus.sp..KH32C	Escherichia.virus.IME08	-0.0930912	0.562657
15855	Azoarcus.sp..KH32C	Cyprinid.herpesvirus.3	-0.246759	0.119868
226	Azospira.oryzae	Listeria.ivanovii	0.6454	5.21427e-06
187	Azospira.oryzae	Citrobacter.amalonaticus	0.560836	0.0001367
152	Azospira.oryzae	Polynucleobacter.necessarius	0.519644	0.00049801
451	Azospira.oryzae	Clostridium.perfringens	0.515318	0.00056513
14381	Azospira.oryzae	Escherichia.virus.IME08	0.513781	0.000590841
9886	Azospira.oryzae	Plantactinospora.sp..BB1	0.465372	0.00216968
15769	Azospira.oryzae	Cyprinid.herpesvirus.3	0.461222	0.00240496
4576	Azospira.oryzae	Acetobacterium.sp..KB.1	0.370573	0.0170768
316	Azospira.oryzae	Clostridium.sp..DL.VIII	0.346646	0.0263967
611	Azospira.oryzae	cyanobacterium.endosymbiont.of.Epithemia.turgida	0.33098	0.0345365
341	Azospira.oryzae	Pseudonocardia.dioxanivorans	0.329127	0.0356228
3097	Azospira.oryzae	Bordetella.bronchiseptica	0.328048	0.0362685
8794	Azospira.oryzae	Myroides.profundi	0.258829	0.102251
512	Azospira.oryzae	Corynebacterium.diphtheriae	0.257771	0.10371
394	Azospira.oryzae	Sinorhizobium.sp..RAC02	0.249591	0.115542
1394	Azospira.oryzae	Staphylococcus.nepalensis	0.230957	0.146268
9607	Azospira.oryzae	Paenibacillus.sp..FSL.H7.0737	0.226206	0.154985
682	Azospira.oryzae	Photorhabdus.asymbiotica	0.199413	0.211306
6121	Azospira.oryzae	Clostridiaceae.bacterium.14S0207	0.191898	0.229381
6686	Azospira.oryzae	Francisella.tularensis	0.190795	0.232119
8662	Azospira.oryzae	Mycoplasma.conjunctivae	0.174006	0.276573
4966	Azospira.oryzae	Arcobacter.trophiarum	0.173149	0.27898
4481	Azospira.oryzae	Zymomonas.mobilis	0.168503	0.292281
7519	Azospira.oryzae	Lactobacillus.heilongjiangensis	0.159282	0.319868
1727	Azospira.oryzae	Leptotrichia.sp..oral.taxon.847	0.156831	0.327466
2227	Azospira.oryzae	Aeromonas.hydrophila	0.140203	0.381953
10894	Azospira.oryzae	Salipiger.profundus	0.131475	0.412569
9196	Azospira.oryzae	Oceanobacillus.kimchii	0.129563	0.419456
11341	Azospira.oryzae	Sphaerospermopsis.kisseleviana	0.125113	0.43574
2032	Azospira.oryzae	Desulfurella.acetivorans	0.121463	0.44935
2791	Azospira.oryzae	Acidihalobacter.ferrooxidans	0.118766	0.459554
2644	Azospira.oryzae	Rhizobium.gallicum	0.112068	0.48543
481	Azospira.oryzae	Cupriavidus.oxalaticus	0.110367	0.492118
6232	Azospira.oryzae	Clostridioides.difficile	0.103347	0.520223
15067	Azospira.oryzae	Ateline.gammaherpesvirus.3	0.0964514	0.548578
962	Azospira.oryzae	Zobellia.galactanivorans	0.0920807	0.566923
1969	Azospira.oryzae	Chondrocystis.sp..NIES.4102	0.0864945	0.590772
6919	Azospira.oryzae	Herbaspirillum.sp..meg3	0.0718927	0.655106
1097	Azospira.oryzae	Halomicronema.hongdechloris	0.0685113	0.670384
13057	Azospira.oryzae	Ross.River.virus	0.0608905	0.705295
12106	Azospira.oryzae	Streptomyces.sp..4F	0.0559625	0.728196
13711	Azospira.oryzae	Alcelaphine.gammaherpesvirus.1	0.0523108	0.74532
3176	Azospira.oryzae	Clostridium.carboxidivorans	0.050039	0.756035
3757	Azospira.oryzae	Pelosinus.fermentans	0.0430336	0.789352
3256	Azospira.oryzae	Cupriavidus.taiwanensis	0.0417559	0.795471
1786	Azospira.oryzae	Paenibacillus.crassostreae	0.0179014	0.911546
10027	Azospira.oryzae	Pseudomonas.balearica	0.0113327	0.943937
3502	Azospira.oryzae	Mycoplasma.wenyonii	0.011095	0.945111
5476	Azospira.oryzae	Borrelia.miyamotoi	0.00887344	0.956089
1556	Azospira.oryzae	Lactobacillus.apis	0.00281633	0.986057
6802	Azospira.oryzae	Helicobacter.cinaedi	0.0022574	0.988824
3419	Azospira.oryzae	Micromonospora.echinospora	-0.011806	0.941599
11492	Azospira.oryzae	Staphylococcus.saprophyticus	-0.0164494	0.918696
422	Azospira.oryzae	Streptomyces.sp..ICC4	-0.0299738	0.852419
2501	Azospira.oryzae	Lactobacillus.paracollinoides	-0.0302745	0.850955
6571	Azospira.oryzae	Enterobacter.asburiae	-0.0327021	0.839155
206	Azospira.oryzae	Pseudomonas.sp..PONIH3	-0.0382383	0.812378
14044	Azospira.oryzae	Murine.osteosarcoma.virus	-0.0459762	0.775308
9469	Azospira.oryzae	Oscillatoria.acuminata	-0.047437	0.768363
269	Azospira.oryzae	Lactobacillus.gasseri	-0.0613182	0.703318
5687	Azospira.oryzae	Carnobacterium.divergens	-0.0701007	0.663186
15241	Azospira.oryzae	Decapod.hepandensovirus.1	-0.073319	0.648702
14551	Azospira.oryzae	Human.alphaherpesvirus.2	-0.0905034	0.573612
9332	Azospira.oryzae	Octadecabacter.arcticus	-0.105034	0.513398
11797	Azospira.oryzae	Streptomyces.katrae	-0.105034	0.513398
877	Azospira.oryzae	Cohaesibacter.sp..ES.047	-0.110101	0.493169
12577	Azospira.oryzae	Vibrio.campbellii	-0.113797	0.478677
8144	Azospira.oryzae	Mesoplasma.syrphidae	-0.116307	0.468966
169	Azospira.oryzae	Xanthomonas.euvesicatoria	-0.120804	0.451831
3671	Azospira.oryzae	Paracoccus.mutanolyticus	-0.122515	0.445405
1501	Azospira.oryzae	Bacillus.thuringiensis	-0.144448	0.367559
367	Azospira.oryzae	Rhodococcus.opacus	-0.146905	0.35938
1051	Azospira.oryzae	Gardnerella.vaginalis	-0.156615	0.328141
2362	Azospira.oryzae	Lactobacillus.crispatus.2	-0.166381	0.298489
12736	Azospira.oryzae	Lactobacillus.phage.Lv.1	-0.174881	0.274126
5902	Azospira.oryzae	Cedecea.neteri	-0.177357	0.267282
11644	Azospira.oryzae	Streptococcus.sp..oral.taxon.431	-0.180626	0.258421
7766	Azospira.oryzae	Lactobacillus.sanfranciscensis	-0.180902	0.257683
13382	Azospira.oryzae	Enterobacteria.phage.mEp460	-0.1829	0.252375
3019	Azospira.oryzae	Arenibacter.algicola	-0.18432	0.248648
4202	Azospira.oryzae	Ralstonia.solanacearum	-0.184426	0.248369
4769	Azospira.oryzae	Aeromonas.salmonicida	-0.184788	0.247425
5372	Azospira.oryzae	Borrelia.anserina	-0.184788	0.247425
8927	Azospira.oryzae	Nitrosococcus.halophilus	-0.184788	0.247425
9061	Azospira.oryzae	Nostoc.sp..NIES.4103	-0.184788	0.247425
12262	Azospira.oryzae	Thermus.sp..CCB_US3_UF1	-0.184788	0.247425
7276	Azospira.oryzae	Lactobacillus.alimentarius	-0.189078	0.236426
7891	Azospira.oryzae	Lactobacillus.sp..wkB8	-0.189078	0.236426
7037	Azospira.oryzae	Lactobacillus.acetotolerans	-0.18908	0.236423
12419	Azospira.oryzae	Verminephrobacter.eiseniae	-0.190719	0.232309
5167	Azospira.oryzae	Azospirillum.thiophilum	-0.192422	0.228087
5581	Azospira.oryzae	Burkholderia.sp..MSMB0856	-0.192422	0.228087
4387	Azospira.oryzae	Serratia.fonticola	-0.196878	0.21729
7642	Azospira.oryzae	Lactobacillus.reuteri	-0.197459	0.215909
11042	Azospira.oryzae	Sandaracinus.amylolyticus	-0.197459	0.215909
577	Azospira.oryzae	Lactobacillus.amylovorus	-0.198316	0.213881
10456	Azospira.oryzae	Pseudomonas.syringae	-0.198718	0.212937
7156	Azospira.oryzae	Lactobacillus.acidipiscis	-0.199963	0.210024
2431	Azospira.oryzae	Lactobacillus.kullabergensis	-0.203579	0.201727
10601	Azospira.oryzae	Pseudomonas.tolaasii	-0.205236	0.198003
8401	Azospira.oryzae	Microbacterium.sp..No..7	-0.205318	0.197819
10747	Azospira.oryzae	Rhodococcus.sp..YL.1	-0.205324	0.197806
8531	Azospira.oryzae	Muribaculum.intestinale	-0.206034	0.196225
11951	Azospira.oryzae	Streptomyces.roseochromogenus	-0.206034	0.196225
247	Azospira.oryzae	Pseudomonas.aeruginosa	-0.207831	0.192267
5794	Azospira.oryzae	Carnobacterium.maltaromaticum	-0.209496	0.188649
8272	Azospira.oryzae	Microbacterium.aurum	-0.210766	0.185922
9746	Azospira.oryzae	Pandoraea.apista	-0.2144	0.178275
11191	Azospira.oryzae	Sphaerochaeta.pleomorpha	-0.214637	0.177783
5066	Azospira.oryzae	Azoarcus.sp..KH32C	-0.215661	0.175674
5269	Azospira.oryzae	Bacillus.thermoamylovorans	-0.215661	0.175674
7397	Azospira.oryzae	Lactobacillus.amylolyticus	-0.216096	0.174782
10169	Azospira.oryzae	Pseudomonas.pohangensis	-0.216182	0.174608
4672	Azospira.oryzae	Acinetobacter.johnsonii	-0.216957	0.173029
6344	Azospira.oryzae	Comamonas.testosteroni	-0.216957	0.173029
10312	Azospira.oryzae	Pseudomonas.synxantha	-0.217178	0.172582
8017	Azospira.oryzae	Laribacter.hongkongensis	-0.218044	0.170835
4867	Azospira.oryzae	Alloactinosynnema.sp..L.07	-0.218139	0.170642
6457	Azospira.oryzae	Cystobacter.fuscus	-0.218139	0.170642
6011	Azospira.oryzae	Cellulophaga.algicola	-0.218184	0.170552
3844	Azospira.oryzae	Pseudomonas.resinovorans	-0.221796	0.163409
2096	Azospira.oryzae	Lactobacillus.iners	-0.226669	0.154119
3932	Azospira.oryzae	Pseudomonas.rhodesiae	-0.22703	0.153447
3586	Azospira.oryzae	Paraburkholderia.sprentiae	-0.233954	0.140959
1342	Azospira.oryzae	Pseudomonas.putida	-0.241544	0.128151
2572	Azospira.oryzae	Mageeibacillus.indolicus	-0.246747	0.119887
1006	Azospira.oryzae	Escherichia.coli	-0.246805	0.119798
4111	Azospira.oryzae	Pseudomonas.stutzeri	-0.248582	0.11707
136	Azospira.oryzae	Lactobacillus.johnsonii	-0.25076	0.113792
3337	Azospira.oryzae	Lactobacillus.crustorum	-0.251267	0.113039
4021	Azospira.oryzae	Pseudomonas.sp..TKP	-0.252341	0.111456
13219	Azospira.oryzae	Abelson.murine.leukemia.virus	-0.252556	0.111141
1144	Azospira.oryzae	Achromobacter.xylosoxidans	-0.253651	0.109549
13546	Azospira.oryzae	Pseudomonas.virus.phiCTX	-0.254729	0.107997
2866	Azospira.oryzae	Acinetobacter.venetianus	-0.25757	0.10399
2942	Azospira.oryzae	Aerococcus.urinae	-0.265874	0.0929246
4294	Azospira.oryzae	Rhodococcus.erythropolis	-0.268124	0.0900891
12896	Azospira.oryzae	Pseudomonas.virus.LKA1	-0.270209	0.0875206
2294	Azospira.oryzae	Lactobacillus.amylophilus	-0.274764	0.0821097
919	Azospira.oryzae	Lactobacillus.jensenii	-0.284824	0.0710818
1447	Azospira.oryzae	Aerococcus.christensenii	-0.28861	0.0672472
2717	Azospira.oryzae	Shinella.sp..HZN7	-0.29016	0.0657256
1192	Azospira.oryzae	Lactobacillus.acidophilus	-0.296381	0.059891
2161	Azospira.oryzae	Lactobacillus.plantarum	-0.296432	0.0598448
1669	Azospira.oryzae	Lactobacillus.salivarius	-0.29985	0.0568208
15592	Azospira.oryzae	Human.endogenous.retrovirus.K.2	-0.30481	0.052651
13877	Azospira.oryzae	Pseudomonas.phage.F10	-0.314826	0.0449808
1612	Azospira.oryzae	Lactobacillus.gallinarum	-0.325315	0.0379456
719	Azospira.oryzae	Ralstonia.pickettii	-0.327862	0.0363805
14212	Azospira.oryzae	Pseudomonas.phage.PA16	-0.328758	0.0358425
1907	Azospira.oryzae	Acinetobacter.baumannii	-0.3312	0.0344097
796	Azospira.oryzae	Acinetobacter.bereziniae	-0.332379	0.0337349
14894	Azospira.oryzae	BeAn.58058.virus	-0.333013	0.0333768
1291	Azospira.oryzae	Lactobacillus.kefiranofaciens	-0.333502	0.0331025
544	Azospira.oryzae	Ralstonia.insidiosa	-0.337334	0.031017
1846	Azospira.oryzae	Staphylococcus.cohnii	-0.340809	0.0292206
757	Azospira.oryzae	Stenotrophomonas.maltophilia	-0.363518	0.0194796
646	Azospira.oryzae	Enterococcus.casseliflavus	-0.383344	0.0133604
14722	Azospira.oryzae	Pseudomonas.virus.EL	-0.385873	0.0127125
1241	Azospira.oryzae	Lactobacillus.helveticus	-0.386128	0.0126485
836	Azospira.oryzae	Burkholderia.pseudomallei	-0.402405	0.0091004
15416	Azospira.oryzae	Human.endogenous.retrovirus.K	-0.450215	0.00314094
292	Azospira.oryzae	Bacillus.cereus	-0.531609	0.000347956
5668	Azospirillum.thiophilum	Burkholderia.sp..MSMB0856	1	0
12506	Azospirillum.thiophilum	Verminephrobacter.eiseniae	0.911474	0
13306	Azospirillum.thiophilum	Abelson.murine.leukemia.virus	0.767632	4.74195e-09
13633	Azospirillum.thiophilum	Pseudomonas.virus.phiCTX	0.727286	7.20813e-08
13964	Azospirillum.thiophilum	Pseudomonas.phage.F10	0.567738	0.000108227
12983	Azospirillum.thiophilum	Pseudomonas.virus.LKA1	0.515225	0.000566644
14981	Azospirillum.thiophilum	BeAn.58058.virus	0.504471	0.00077028
14299	Azospirillum.thiophilum	Pseudomonas.phage.PA16	0.379155	0.0144952
13798	Azospirillum.thiophilum	Alcelaphine.gammaherpesvirus.1	0.321234	0.0405678
6544	Azospirillum.thiophilum	Cystobacter.fuscus	0.183749	0.250142
6098	Azospirillum.thiophilum	Cellulophaga.algicola	0.182427	0.253624
6431	Azospirillum.thiophilum	Comamonas.testosteroni	0.151345	0.344879
5356	Azospirillum.thiophilum	Bacillus.thermoamylovorans	0.140685	0.3803
5989	Azospirillum.thiophilum	Cedecea.neteri	0.135381	0.398696
14809	Azospirillum.thiophilum	Pseudomonas.virus.EL	0.113241	0.480845
15679	Azospirillum.thiophilum	Human.endogenous.retrovirus.K.2	0.11281	0.482525
5881	Azospirillum.thiophilum	Carnobacterium.maltaromaticum	0.108426	0.499812
15503	Azospirillum.thiophilum	Human.endogenous.retrovirus.K	0.103957	0.51775
11428	Azospirillum.thiophilum	Sphaerospermopsis.kisseleviana	0.0316678	0.844179
7853	Azospirillum.thiophilum	Lactobacillus.sanfranciscensis	0.0251705	0.875867
15154	Azospirillum.thiophilum	Ateline.gammaherpesvirus.3	0.0239907	0.881644
8881	Azospirillum.thiophilum	Myroides.profundi	0.0141732	0.929916
12823	Azospirillum.thiophilum	Lactobacillus.phage.Lv.1	0.011931	0.940982
12193	Azospirillum.thiophilum	Streptomyces.sp..4F	0.0116203	0.942517
12664	Azospirillum.thiophilum	Vibrio.campbellii	0.00990768	0.950977
9419	Azospirillum.thiophilum	Octadecabacter.arcticus	0.00579381	0.971321
11884	Azospirillum.thiophilum	Streptomyces.katrae	0.00579381	0.971321
14131	Azospirillum.thiophilum	Murine.osteosarcoma.virus	-0.0355323	0.825442
9973	Azospirillum.thiophilum	Plantactinospora.sp..BB1	-0.0362712	0.82187
11731	Azospirillum.thiophilum	Streptococcus.sp..oral.taxon.431	-0.0374091	0.816376
5774	Azospirillum.thiophilum	Carnobacterium.divergens	-0.0377184	0.814884
13469	Azospirillum.thiophilum	Enterobacteria.phage.mEp460	-0.0378799	0.814106
5459	Azospirillum.thiophilum	Borrelia.anserina	-0.0382711	0.81222
9014	Azospirillum.thiophilum	Nitrosococcus.halophilus	-0.0382711	0.81222
9148	Azospirillum.thiophilum	Nostoc.sp..NIES.4103	-0.0382711	0.81222
12349	Azospirillum.thiophilum	Thermus.sp..CCB_US3_UF1	-0.0382711	0.81222
9556	Azospirillum.thiophilum	Oscillatoria.acuminata	-0.0384929	0.811152
7006	Azospirillum.thiophilum	Herbaspirillum.sp..meg3	-0.0388446	0.809458
7363	Azospirillum.thiophilum	Lactobacillus.alimentarius	-0.0391595	0.807942
7978	Azospirillum.thiophilum	Lactobacillus.sp..wkB8	-0.0391595	0.807942
7124	Azospirillum.thiophilum	Lactobacillus.acetotolerans	-0.0391598	0.80794
7606	Azospirillum.thiophilum	Lactobacillus.heilongjiangensis	-0.0394396	0.806594
11579	Azospirillum.thiophilum	Staphylococcus.saprophyticus	-0.0394644	0.806475
8231	Azospirillum.thiophilum	Mesoplasma.syrphidae	-0.0398205	0.804763
7729	Azospirillum.thiophilum	Lactobacillus.reuteri	-0.0408951	0.7996
11129	Azospirillum.thiophilum	Sandaracinus.amylolyticus	-0.0408951	0.7996
10543	Azospirillum.thiophilum	Pseudomonas.syringae	-0.0411559	0.798349
10114	Azospirillum.thiophilum	Pseudomonas.balearica	-0.0412304	0.797991
7243	Azospirillum.thiophilum	Lactobacillus.acidipiscis	-0.0414139	0.797111
8749	Azospirillum.thiophilum	Mycoplasma.conjunctivae	-0.041978	0.794407
10688	Azospirillum.thiophilum	Pseudomonas.tolaasii	-0.0425058	0.791878
8488	Azospirillum.thiophilum	Microbacterium.sp..No..7	-0.0425229	0.791797
10834	Azospirillum.thiophilum	Rhodococcus.sp..YL.1	-0.0425241	0.791791
8618	Azospirillum.thiophilum	Muribaculum.intestinale	-0.0426712	0.791087
12038	Azospirillum.thiophilum	Streptomyces.roseochromogenus	-0.0426712	0.791087
6889	Azospirillum.thiophilum	Helicobacter.cinaedi	-0.0428953	0.790014
6773	Azospirillum.thiophilum	Francisella.tularensis	-0.0435151	0.78705
8359	Azospirillum.thiophilum	Microbacterium.aurum	-0.0436512	0.786399
5563	Azospirillum.thiophilum	Borrelia.miyamotoi	-0.0436641	0.786338
14638	Azospirillum.thiophilum	Human.alphaherpesvirus.2	-0.0439035	0.785194
9833	Azospirillum.thiophilum	Pandoraea.apista	-0.0444038	0.782805
11278	Azospirillum.thiophilum	Sphaerochaeta.pleomorpha	-0.0444529	0.78257
6208	Azospirillum.thiophilum	Clostridiaceae.bacterium.14S0207	-0.04459	0.781916
7484	Azospirillum.thiophilum	Lactobacillus.amylolyticus	-0.0447552	0.781128
10256	Azospirillum.thiophilum	Pseudomonas.pohangensis	-0.0447728	0.781044
9283	Azospirillum.thiophilum	Oceanobacillus.kimchii	-0.0449258	0.780314
6658	Azospirillum.thiophilum	Enterobacter.asburiae	-0.0449294	0.780297
10399	Azospirillum.thiophilum	Pseudomonas.synxantha	-0.0449792	0.780059
6319	Azospirillum.thiophilum	Clostridioides.difficile	-0.0451302	0.779339
9694	Azospirillum.thiophilum	Paenibacillus.sp..FSL.H7.0737	-0.0451412	0.779287
10981	Azospirillum.thiophilum	Salipiger.profundus	-0.045157	0.779211
8104	Azospirillum.thiophilum	Laribacter.hongkongensis	-0.0451584	0.779204
13144	Azospirillum.thiophilum	Ross.River.virus	-0.0491998	0.760005
14468	Azospirillum.thiophilum	Escherichia.virus.IME08	-0.0830601	0.605652
15328	Azospirillum.thiophilum	Decapod.hepandensovirus.1	-0.0841923	0.600729
15856	Azospirillum.thiophilum	Cyprinid.herpesvirus.3	-0.211377	0.184621
655	Bacillus.cereus	Enterococcus.casseliflavus	0.803007	2.67282e-10
728	Bacillus.cereus	Ralstonia.pickettii	0.752747	1.37398e-08
805	Bacillus.cereus	Acinetobacter.bereziniae	0.682938	8.67911e-07
10321	Bacillus.cereus	Pseudomonas.synxantha	0.679789	1.0189e-06
4778	Bacillus.cereus	Aeromonas.salmonicida	0.614849	1.89331e-05
5381	Bacillus.cereus	Borrelia.anserina	0.614849	1.89331e-05
8936	Bacillus.cereus	Nitrosococcus.halophilus	0.614849	1.89331e-05
9070	Bacillus.cereus	Nostoc.sp..NIES.4103	0.614849	1.89331e-05
12271	Bacillus.cereus	Thermus.sp..CCB_US3_UF1	0.614849	1.89331e-05
4303	Bacillus.cereus	Rhodococcus.erythropolis	0.61072	2.23075e-05
8410	Bacillus.cereus	Microbacterium.sp..No..7	0.576494	7.98639e-05
10756	Bacillus.cereus	Rhodococcus.sp..YL.1	0.576475	7.99172e-05
2303	Bacillus.cereus	Lactobacillus.amylophilus	0.564069	0.000122611
886	Bacillus.cereus	Cohaesibacter.sp..ES.047	0.535281	0.000310864
553	Bacillus.cereus	Ralstonia.insidiosa	0.514161	0.00058439
766	Bacillus.cereus	Stenotrophomonas.maltophilia	0.497527	0.000934197
4030	Bacillus.cereus	Pseudomonas.sp..TKP	0.467377	0.00206344
15601	Bacillus.cereus	Human.endogenous.retrovirus.K.2	0.430635	0.00494527
15425	Bacillus.cereus	Human.endogenous.retrovirus.K	0.42449	0.005672
845	Bacillus.cereus	Burkholderia.pseudomallei	0.392149	0.0112189
1250	Bacillus.cereus	Lactobacillus.helveticus	0.341438	0.0289047
14731	Bacillus.cereus	Pseudomonas.virus.EL	0.338762	0.0302677
4396	Bacillus.cereus	Serratia.fonticola	0.326195	0.0373988
14221	Bacillus.cereus	Pseudomonas.phage.PA16	0.308493	0.0497175
11653	Bacillus.cereus	Streptococcus.sp..oral.taxon.431	0.305855	0.0518048
13886	Bacillus.cereus	Pseudomonas.phage.F10	0.287678	0.0681756
10178	Bacillus.cereus	Pseudomonas.pohangensis	0.286838	0.0690208
8540	Bacillus.cereus	Muribaculum.intestinale	0.270412	0.0872738
11960	Bacillus.cereus	Streptomyces.roseochromogenus	0.270412	0.0872738
6020	Bacillus.cereus	Cellulophaga.algicola	0.270184	0.0875516
8281	Bacillus.cereus	Microbacterium.aurum	0.269151	0.0888164
4120	Bacillus.cereus	Pseudomonas.stutzeri	0.26826	0.089919
1916	Bacillus.cereus	Acinetobacter.baumannii	0.265135	0.0938705
4681	Bacillus.cereus	Acinetobacter.johnsonii	0.262149	0.0977705
6353	Bacillus.cereus	Comamonas.testosteroni	0.262149	0.0977705
1855	Bacillus.cereus	Staphylococcus.cohnii	0.242177	0.127123
12905	Bacillus.cereus	Pseudomonas.virus.LKA1	0.236142	0.137174
1201	Bacillus.cereus	Lactobacillus.acidophilus	0.22545	0.156406
1015	Bacillus.cereus	Escherichia.coli	0.219901	0.16713
2875	Bacillus.cereus	Acinetobacter.venetianus	0.216374	0.174214
2726	Bacillus.cereus	Shinella.sp..HZN7	0.215793	0.175403
928	Bacillus.cereus	Lactobacillus.jensenii	0.206118	0.196039
10465	Bacillus.cereus	Pseudomonas.syringae	0.196455	0.2183
5911	Bacillus.cereus	Cedecea.neteri	0.193801	0.224706
1621	Bacillus.cereus	Lactobacillus.gallinarum	0.18552	0.245525
1300	Bacillus.cereus	Lactobacillus.kefiranofaciens	0.184323	0.248638
8026	Bacillus.cereus	Laribacter.hongkongensis	0.18177	0.255368
1456	Bacillus.cereus	Aerococcus.christensenii	0.180174	0.259634
11200	Bacillus.cereus	Sphaerochaeta.pleomorpha	0.173978	0.27665
13555	Bacillus.cereus	Pseudomonas.virus.phiCTX	0.164918	0.302818
5075	Bacillus.cereus	Azoarcus.sp..KH32C	0.153161	0.339054
5278	Bacillus.cereus	Bacillus.thermoamylovorans	0.153161	0.339054
1678	Bacillus.cereus	Lactobacillus.salivarius	0.151343	0.344885
5803	Bacillus.cereus	Carnobacterium.maltaromaticum	0.138084	0.38926
4876	Bacillus.cereus	Alloactinosynnema.sp..L.07	0.134155	0.403022
6466	Bacillus.cereus	Cystobacter.fuscus	0.134155	0.403022
14903	Bacillus.cereus	BeAn.58058.virus	0.126193	0.431754
2581	Bacillus.cereus	Mageeibacillus.indolicus	0.120437	0.453217
2170	Bacillus.cereus	Lactobacillus.plantarum	0.119063	0.458424
586	Bacillus.cereus	Lactobacillus.amylovorus	0.112977	0.481875
3853	Bacillus.cereus	Pseudomonas.resinovorans	0.108523	0.499426
1153	Bacillus.cereus	Achromobacter.xylosoxidans	0.10098	0.529874
12745	Bacillus.cereus	Lactobacillus.phage.Lv.1	0.0894322	0.578175
7406	Bacillus.cereus	Lactobacillus.amylolyticus	0.0892648	0.57889
2951	Bacillus.cereus	Aerococcus.urinae	0.0865277	0.590629
2105	Bacillus.cereus	Lactobacillus.iners	0.0843218	0.600167
7775	Bacillus.cereus	Lactobacillus.sanfranciscensis	0.0799532	0.619249
2371	Bacillus.cereus	Lactobacillus.crispatus.2	0.0790884	0.623056
3346	Bacillus.cereus	Lactobacillus.crustorum	0.0751454	0.640538
11350	Bacillus.cereus	Sphaerospermopsis.kisseleviana	0.0687624	0.669245
7651	Bacillus.cereus	Lactobacillus.reuteri	0.0657868	0.682791
11051	Bacillus.cereus	Sandaracinus.amylolyticus	0.0657868	0.682791
3595	Bacillus.cereus	Paraburkholderia.sprentiae	0.0653502	0.684787
7046	Bacillus.cereus	Lactobacillus.acetotolerans	0.0623093	0.698747
7285	Bacillus.cereus	Lactobacillus.alimentarius	0.0623086	0.69875
7900	Bacillus.cereus	Lactobacillus.sp..wkB8	0.0623086	0.69875
14560	Bacillus.cereus	Human.alphaherpesvirus.2	0.0619484	0.700411
2440	Bacillus.cereus	Lactobacillus.kullabergensis	0.0618553	0.70084
9755	Bacillus.cereus	Pandoraea.apista	0.0606547	0.706385
3941	Bacillus.cereus	Pseudomonas.rhodesiae	0.0574566	0.721227
12428	Bacillus.cereus	Verminephrobacter.eiseniae	0.0572011	0.722417
13228	Bacillus.cereus	Abelson.murine.leukemia.virus	0.0517167	0.748118
7165	Bacillus.cereus	Lactobacillus.acidipiscis	0.0503304	0.754658
8153	Bacillus.cereus	Mesoplasma.syrphidae	0.0495233	0.758473
5176	Bacillus.cereus	Azospirillum.thiophilum	0.0481395	0.765029
5590	Bacillus.cereus	Burkholderia.sp..MSMB0856	0.0481395	0.765029
10610	Bacillus.cereus	Pseudomonas.tolaasii	0.0223035	0.889914
1060	Bacillus.cereus	Gardnerella.vaginalis	0.0149802	0.925936
1565	Bacillus.cereus	Lactobacillus.apis	-0.00740748	0.963338
2510	Bacillus.cereus	Lactobacillus.paracollinoides	-0.0258399	0.872593
1351	Bacillus.cereus	Pseudomonas.putida	-0.0259392	0.872107
3680	Bacillus.cereus	Paracoccus.mutanolyticus	-0.0264701	0.869512
13391	Bacillus.cereus	Enterobacteria.phage.mEp460	-0.0314365	0.845303
1510	Bacillus.cereus	Bacillus.thuringiensis	-0.0363039	0.821712
9205	Bacillus.cereus	Oceanobacillus.kimchii	-0.0471714	0.769624
4211	Bacillus.cereus	Ralstonia.solanacearum	-0.0515365	0.748967
9616	Bacillus.cereus	Paenibacillus.sp..FSL.H7.0737	-0.0518584	0.74745
6130	Bacillus.cereus	Clostridiaceae.bacterium.14S0207	-0.061008	0.704752
9895	Bacillus.cereus	Plantactinospora.sp..BB1	-0.0631441	0.694905
3028	Bacillus.cereus	Arenibacter.algicola	-0.0632529	0.694404
15250	Bacillus.cereus	Decapod.hepandensovirus.1	-0.0642456	0.689847
8803	Bacillus.cereus	Myroides.profundi	-0.0684944	0.670461
5485	Bacillus.cereus	Borrelia.miyamotoi	-0.0686994	0.669531
2653	Bacillus.cereus	Rhizobium.gallicum	-0.0689185	0.668537
6695	Bacillus.cereus	Francisella.tularensis	-0.0696192	0.665363
12115	Bacillus.cereus	Streptomyces.sp..4F	-0.0701437	0.662992
12586	Bacillus.cereus	Vibrio.campbellii	-0.0712465	0.658015
9341	Bacillus.cereus	Octadecabacter.arcticus	-0.0738834	0.646175
11806	Bacillus.cereus	Streptomyces.katrae	-0.0738834	0.646175
8671	Bacillus.cereus	Mycoplasma.conjunctivae	-0.0769946	0.632315
10036	Bacillus.cereus	Pseudomonas.balearica	-0.0797086	0.620325
5696	Bacillus.cereus	Carnobacterium.divergens	-0.0818287	0.611026
3265	Bacillus.cereus	Cupriavidus.taiwanensis	-0.0850359	0.597072
3428	Bacillus.cereus	Micromonospora.echinospora	-0.0866815	0.589967
11501	Bacillus.cereus	Staphylococcus.saprophyticus	-0.0885636	0.581887
7528	Bacillus.cereus	Lactobacillus.heilongjiangensis	-0.0886117	0.581681
6928	Bacillus.cereus	Herbaspirillum.sp..meg3	-0.0897021	0.577024
9478	Bacillus.cereus	Oscillatoria.acuminata	-0.0902968	0.57449
431	Bacillus.cereus	Streptomyces.sp..ICC4	-0.0942623	0.557731
2800	Bacillus.cereus	Acidihalobacter.ferrooxidans	-0.0971989	0.545469
14053	Bacillus.cereus	Murine.osteosarcoma.virus	-0.107252	0.50449
13720	Bacillus.cereus	Alcelaphine.gammaherpesvirus.1	-0.114712	0.475128
4490	Bacillus.cereus	Zymomonas.mobilis	-0.114799	0.474789
3511	Bacillus.cereus	Mycoplasma.wenyonii	-0.115713	0.471258
3185	Bacillus.cereus	Clostridium.carboxidivorans	-0.116827	0.466968
3766	Bacillus.cereus	Pelosinus.fermentans	-0.118781	0.459498
1795	Bacillus.cereus	Paenibacillus.crassostreae	-0.120739	0.452077
376	Bacillus.cereus	Rhodococcus.opacus	-0.127872	0.425602
6811	Bacillus.cereus	Helicobacter.cinaedi	-0.131895	0.411065
6580	Bacillus.cereus	Enterobacter.asburiae	-0.138149	0.389035
4585	Bacillus.cereus	Acetobacterium.sp..KB.1	-0.138493	0.387841
6241	Bacillus.cereus	Clostridioides.difficile	-0.138766	0.386898
10903	Bacillus.cereus	Salipiger.profundus	-0.138849	0.386613
4975	Bacillus.cereus	Arcobacter.trophiarum	-0.138976	0.386173
490	Bacillus.cereus	Cupriavidus.oxalaticus	-0.146569	0.360493
13066	Bacillus.cereus	Ross.River.virus	-0.151279	0.345091
2236	Bacillus.cereus	Aeromonas.hydrophila	-0.153391	0.338321
15076	Bacillus.cereus	Ateline.gammaherpesvirus.3	-0.157742	0.324628
3106	Bacillus.cereus	Bordetella.bronchiseptica	-0.167972	0.293825
2041	Bacillus.cereus	Desulfurella.acetivorans	-0.180696	0.258234
1978	Bacillus.cereus	Chondrocystis.sp..NIES.4102	-0.189981	0.234155
1736	Bacillus.cereus	Leptotrichia.sp..oral.taxon.847	-0.202892	0.203285
14390	Bacillus.cereus	Escherichia.virus.IME08	-0.255393	0.10705
1403	Bacillus.cereus	Staphylococcus.nepalensis	-0.266827	0.0917156
1106	Bacillus.cereus	Halomicronema.hongdechloris	-0.284903	0.0710002
620	Bacillus.cereus	cyanobacterium.endosymbiont.of.Epithemia.turgida	-0.295988	0.0602463
691	Bacillus.cereus	Photorhabdus.asymbiotica	-0.297379	0.0589941
971	Bacillus.cereus	Zobellia.galactanivorans	-0.307851	0.0502194
521	Bacillus.cereus	Corynebacterium.diphtheriae	-0.330349	0.0349034
460	Bacillus.cereus	Clostridium.perfringens	-0.332513	0.0336586
350	Bacillus.cereus	Pseudonocardia.dioxanivorans	-0.367594	0.0180591
325	Bacillus.cereus	Clostridium.sp..DL.VIII	-0.421414	0.00606941
403	Bacillus.cereus	Sinorhizobium.sp..RAC02	-0.423087	0.00585036
15778	Bacillus.cereus	Cyprinid.herpesvirus.3	-0.527481	0.000394369
12824	Bacillus.thermoamylovorans	Lactobacillus.phage.Lv.1	0.883984	1.88738e-14
9834	Bacillus.thermoamylovorans	Pandoraea.apista	0.647667	4.71177e-06
11279	Bacillus.thermoamylovorans	Sphaerochaeta.pleomorpha	0.644886	5.33502e-06
8105	Bacillus.thermoamylovorans	Laribacter.hongkongensis	0.574363	8.60651e-05
7485	Bacillus.thermoamylovorans	Lactobacillus.amylolyticus	0.460018	0.00247731
6545	Bacillus.thermoamylovorans	Cystobacter.fuscus	0.404611	0.00869257
6099	Bacillus.thermoamylovorans	Cellulophaga.algicola	0.40199	0.00917879
6432	Bacillus.thermoamylovorans	Comamonas.testosteroni	0.33996	0.0296511
14810	Bacillus.thermoamylovorans	Pseudomonas.virus.EL	0.309882	0.0486452
5882	Bacillus.thermoamylovorans	Carnobacterium.maltaromaticum	0.253269	0.110102
14982	Bacillus.thermoamylovorans	BeAn.58058.virus	0.239216	0.131983
15504	Bacillus.thermoamylovorans	Human.endogenous.retrovirus.K	0.218042	0.170838
8232	Bacillus.thermoamylovorans	Mesoplasma.syrphidae	0.206219	0.195816
7125	Bacillus.thermoamylovorans	Lactobacillus.acetotolerans	0.182896	0.252385
7364	Bacillus.thermoamylovorans	Lactobacillus.alimentarius	0.182886	0.25241
7979	Bacillus.thermoamylovorans	Lactobacillus.sp..wkB8	0.182886	0.25241
15680	Bacillus.thermoamylovorans	Human.endogenous.retrovirus.K.2	0.156145	0.329615
14300	Bacillus.thermoamylovorans	Pseudomonas.phage.PA16	0.143073	0.372187
5669	Bacillus.thermoamylovorans	Burkholderia.sp..MSMB0856	0.140685	0.3803
5775	Bacillus.thermoamylovorans	Carnobacterium.divergens	0.135311	0.398944
11732	Bacillus.thermoamylovorans	Streptococcus.sp..oral.taxon.431	0.125597	0.433951
13307	Bacillus.thermoamylovorans	Abelson.murine.leukemia.virus	0.0999664	0.534032
11429	Bacillus.thermoamylovorans	Sphaerospermopsis.kisseleviana	0.0959947	0.550482
7854	Bacillus.thermoamylovorans	Lactobacillus.sanfranciscensis	0.0825686	0.607794
8882	Bacillus.thermoamylovorans	Myroides.profundi	0.0598053	0.710317
12194	Bacillus.thermoamylovorans	Streptomyces.sp..4F	0.0545141	0.734973
12665	Bacillus.thermoamylovorans	Vibrio.campbellii	0.0509632	0.75167
9420	Bacillus.thermoamylovorans	Octadecabacter.arcticus	0.0424288	0.792247
11885	Bacillus.thermoamylovorans	Streptomyces.katrae	0.0424288	0.792247
14132	Bacillus.thermoamylovorans	Murine.osteosarcoma.virus	-0.0398235	0.804748
9974	Bacillus.thermoamylovorans	Plantactinospora.sp..BB1	-0.0406516	0.800769
5990	Bacillus.thermoamylovorans	Cedecea.neteri	-0.0411681	0.79829
13470	Bacillus.thermoamylovorans	Enterobacteria.phage.mEp460	-0.0424546	0.792124
5460	Bacillus.thermoamylovorans	Borrelia.anserina	-0.042893	0.790025
9015	Bacillus.thermoamylovorans	Nitrosococcus.halophilus	-0.042893	0.790025
9149	Bacillus.thermoamylovorans	Nostoc.sp..NIES.4103	-0.042893	0.790025
12350	Bacillus.thermoamylovorans	Thermus.sp..CCB_US3_UF1	-0.042893	0.790025
9557	Bacillus.thermoamylovorans	Oscillatoria.acuminata	-0.0431416	0.788836
7007	Bacillus.thermoamylovorans	Herbaspirillum.sp..meg3	-0.0435358	0.786951
7607	Bacillus.thermoamylovorans	Lactobacillus.heilongjiangensis	-0.0442026	0.783765
11580	Bacillus.thermoamylovorans	Staphylococcus.saprophyticus	-0.0442305	0.783632
12507	Bacillus.thermoamylovorans	Verminephrobacter.eiseniae	-0.0442695	0.783445
15329	Bacillus.thermoamylovorans	Decapod.hepandensovirus.1	-0.0452659	0.778692
7730	Bacillus.thermoamylovorans	Lactobacillus.reuteri	-0.045834	0.775986
11130	Bacillus.thermoamylovorans	Sandaracinus.amylolyticus	-0.045834	0.775986
10544	Bacillus.thermoamylovorans	Pseudomonas.syringae	-0.0461262	0.774594
10115	Bacillus.thermoamylovorans	Pseudomonas.balearica	-0.0462097	0.774197
7244	Bacillus.thermoamylovorans	Lactobacillus.acidipiscis	-0.0464154	0.773218
8750	Bacillus.thermoamylovorans	Mycoplasma.conjunctivae	-0.0470476	0.770212
10689	Bacillus.thermoamylovorans	Pseudomonas.tolaasii	-0.0476392	0.767403
8489	Bacillus.thermoamylovorans	Microbacterium.sp..No..7	-0.0476583	0.767312
10835	Bacillus.thermoamylovorans	Rhodococcus.sp..YL.1	-0.0476596	0.767306
8619	Bacillus.thermoamylovorans	Muribaculum.intestinale	-0.0478245	0.766523
12039	Bacillus.thermoamylovorans	Streptomyces.roseochromogenus	-0.0478245	0.766523
6890	Bacillus.thermoamylovorans	Helicobacter.cinaedi	-0.0480758	0.765331
6774	Bacillus.thermoamylovorans	Francisella.tularensis	-0.0487703	0.762038
8360	Bacillus.thermoamylovorans	Microbacterium.aurum	-0.0489229	0.761316
5564	Bacillus.thermoamylovorans	Borrelia.miyamotoi	-0.0489373	0.761247
14639	Bacillus.thermoamylovorans	Human.alphaherpesvirus.2	-0.0492057	0.759977
6209	Bacillus.thermoamylovorans	Clostridiaceae.bacterium.14S0207	-0.0499751	0.756337
10257	Bacillus.thermoamylovorans	Pseudomonas.pohangensis	-0.05018	0.755369
9284	Bacillus.thermoamylovorans	Oceanobacillus.kimchii	-0.0503514	0.754559
6659	Bacillus.thermoamylovorans	Enterobacter.asburiae	-0.0503554	0.75454
10400	Bacillus.thermoamylovorans	Pseudomonas.synxantha	-0.0504112	0.754276
6320	Bacillus.thermoamylovorans	Clostridioides.difficile	-0.0505805	0.753477
9695	Bacillus.thermoamylovorans	Paenibacillus.sp..FSL.H7.0737	-0.0505928	0.753418
10982	Bacillus.thermoamylovorans	Salipiger.profundus	-0.0506105	0.753335
13799	Bacillus.thermoamylovorans	Alcelaphine.gammaherpesvirus.1	-0.0547062	0.734073
13145	Bacillus.thermoamylovorans	Ross.River.virus	-0.0551415	0.732035
13634	Bacillus.thermoamylovorans	Pseudomonas.virus.phiCTX	-0.0591276	0.713459
12984	Bacillus.thermoamylovorans	Pseudomonas.virus.LKA1	-0.0627209	0.696852
15155	Bacillus.thermoamylovorans	Ateline.gammaherpesvirus.3	-0.0627606	0.696669
13965	Bacillus.thermoamylovorans	Pseudomonas.phage.F10	-0.0649759	0.6865
[truncated: 13,932 more rows]

## Sheet: p<0.01
	row	column	cor	p
14025	Abelson.murine.leukemia.virus	Pseudomonas.phage.F10	0.497768	0.000928038			r 0.8 to 1.0 Very strong correlation
14026	Abelson.murine.leukemia.virus	Pseudomonas.phage.F11	0.497768	0.000928038			r 0.8 to 1.1 Very strong correlation
13694	Abelson.murine.leukemia.virus	Pseudomonas.virus.phiCTX	0.628703	1.07324e-05			r 0.6 to 0.8 strong correlation
5047	Acetobacterium.sp..KB.1	Arcobacter.trophiarum	0.419445	0.00633622
6202	Acetobacterium.sp..KB.1	Clostridiaceae.bacterium.14S0207	0.499972	0.000873251			r 0.4 to 0.6 Moderate correlation
8875	Acetobacterium.sp..KB.1	Myroides.profundi	0.622596	1.38299e-05
9277	Acetobacterium.sp..KB.1	Oceanobacillus.kimchii	0.478228	0.00156426			r 0.2 to 0.4 Weak correlation
13252	Achromobacter.xylosoxidans	Abelson.murine.leukemia.virus	0.808604	1.60824e-10
5200	Achromobacter.xylosoxidans	Azospirillum.thiophilum	0.74464	2.37839e-08			r 0.0 to 0.2 Very weak or no correlation
14927	Achromobacter.xylosoxidans	BeAn.58058.virus	0.41548	0.00690432
5614	Achromobacter.xylosoxidans	Burkholderia.sp..MSMB0856	0.74464	2.37839e-08
5935	Achromobacter.xylosoxidans	Cedecea.neteri	0.475135	0.00169432
1645	Achromobacter.xylosoxidans	Lactobacillus.gallinarum	0.423267	0.00582722
13910	Achromobacter.xylosoxidans	Pseudomonas.phage.F10	0.681858	9.17213e-07
14245	Achromobacter.xylosoxidans	Pseudomonas.phage.PA16	0.616426	1.77726e-05
3965	Achromobacter.xylosoxidans	Pseudomonas.rhodesiae	0.852169	1.58273e-12
14755	Achromobacter.xylosoxidans	Pseudomonas.virus.EL	0.460064	0.00247449
12929	Achromobacter.xylosoxidans	Pseudomonas.virus.LKA1	0.697016	4.13379e-07
13579	Achromobacter.xylosoxidans	Pseudomonas.virus.phiCTX	0.84683	3.00582e-12
12452	Achromobacter.xylosoxidans	Verminephrobacter.eiseniae	0.763403	6.46575e-09
13771	Acidihalobacter.ferrooxidans	Alcelaphine.gammaherpesvirus.1	0.660355	2.63006e-06
6746	Acidihalobacter.ferrooxidans	Francisella.tularensis	0.634056	8.55451e-06
4719	Acinetobacter.baumannii	Acinetobacter.johnsonii	0.408826	0.00795683
2913	Acinetobacter.baumannii	Acinetobacter.venetianus	0.533512	0.000328267
2989	Acinetobacter.baumannii	Aerococcus.urinae	0.459568	0.0025048
4914	Acinetobacter.baumannii	Alloactinosynnema.sp..L.07	0.489272	0.00116895
5113	Acinetobacter.baumannii	Azoarcus.sp..KH32C	0.594439	4.16675e-05
5316	Acinetobacter.baumannii	Bacillus.thermoamylovorans	0.594439	4.16675e-05
5841	Acinetobacter.baumannii	Carnobacterium.maltaromaticum	0.605503	2.73545e-05
6058	Acinetobacter.baumannii	Cellulophaga.algicola	0.486005	0.00127542
6391	Acinetobacter.baumannii	Comamonas.testosteroni	0.408826	0.00795683
6504	Acinetobacter.baumannii	Cystobacter.fuscus	0.489272	0.00116895
15463	Acinetobacter.baumannii	Human.endogenous.retrovirus.K	0.491327	0.00110607
15639	Acinetobacter.baumannii	Human.endogenous.retrovirus.K.2	0.424582	0.00566056
4158	Acinetobacter.baumannii	Pseudomonas.stutzeri	0.443803	0.0036549
10503	Acinetobacter.baumannii	Pseudomonas.syringae	0.520017	0.000492581
2764	Acinetobacter.baumannii	Shinella.sp..HZN7	0.703509	2.89445e-07
4794	Acinetobacter.bereziniae	Aeromonas.salmonicida	0.408688	0.00797995
5397	Acinetobacter.bereziniae	Borrelia.anserina	0.408688	0.00797995
2319	Acinetobacter.bereziniae	Lactobacillus.amylophilus	0.457657	0.00262466
8952	Acinetobacter.bereziniae	Nitrosococcus.halophilus	0.408688	0.00797995
9086	Acinetobacter.bereziniae	Nostoc.sp..NIES.4103	0.408688	0.00797995
4412	Acinetobacter.bereziniae	Serratia.fonticola	0.754397	1.22568e-08
12287	Acinetobacter.bereziniae	Thermus.sp..CCB_US3_UF1	0.408688	0.00797995
4949	Acinetobacter.johnsonii	Alloactinosynnema.sp..L.07	0.431147	0.0048885
5984	Acinetobacter.johnsonii	Cedecea.neteri	0.757936	9.564e-09
6093	Acinetobacter.johnsonii	Cellulophaga.algicola	0.428373	0.00520277
6426	Acinetobacter.johnsonii	Comamonas.testosteroni	1	0
6539	Acinetobacter.johnsonii	Cystobacter.fuscus	0.431147	0.0048885
8099	Acinetobacter.johnsonii	Laribacter.hongkongensis	0.501034	0.000847892
14294	Acinetobacter.johnsonii	Pseudomonas.phage.PA16	0.412127	0.00741864
10251	Acinetobacter.johnsonii	Pseudomonas.pohangensis	0.600825	3.27442e-05
13628	Acinetobacter.johnsonii	Pseudomonas.virus.phiCTX	0.414164	0.00710231
5855	Acinetobacter.venetianus	Carnobacterium.maltaromaticum	0.904705	4.44089e-16
6072	Acinetobacter.venetianus	Cellulophaga.algicola	0.584119	6.08588e-05
7458	Acinetobacter.venetianus	Lactobacillus.amylolyticus	0.612312	2.09463e-05
13258	Aerococcus.christensenii	Abelson.murine.leukemia.virus	0.479898	0.00149777
7076	Aerococcus.christensenii	Lactobacillus.acetotolerans	0.890883	6.21725e-15
7195	Aerococcus.christensenii	Lactobacillus.acidipiscis	0.895926	2.66454e-15
7315	Aerococcus.christensenii	Lactobacillus.alimentarius	0.890883	6.21725e-15
1595	Aerococcus.christensenii	Lactobacillus.apis	0.508076	0.000695731
3376	Aerococcus.christensenii	Lactobacillus.crustorum	0.917576	0
2135	Aerococcus.christensenii	Lactobacillus.iners	0.913655	0
2470	Aerococcus.christensenii	Lactobacillus.kullabergensis	0.893592	3.77476e-15
2540	Aerococcus.christensenii	Lactobacillus.paracollinoides	0.463477	0.00227445
2200	Aerococcus.christensenii	Lactobacillus.plantarum	0.797693	4.2667e-10
7681	Aerococcus.christensenii	Lactobacillus.reuteri	0.788838	9.02737e-10
1708	Aerococcus.christensenii	Lactobacillus.salivarius	0.813846	9.84173e-11
7805	Aerococcus.christensenii	Lactobacillus.sanfranciscensis	0.828897	2.19602e-11
7930	Aerococcus.christensenii	Lactobacillus.sp..wkB8	0.890883	6.21725e-15
2611	Aerococcus.christensenii	Mageeibacillus.indolicus	0.85909	6.63025e-13
8311	Aerococcus.christensenii	Microbacterium.aurum	0.400731	0.00942075
9235	Aerococcus.christensenii	Oceanobacillus.kimchii	0.502552	0.000812791
3625	Aerococcus.christensenii	Paraburkholderia.sprentiae	0.93513	0
3883	Aerococcus.christensenii	Pseudomonas.resinovorans	0.85959	6.21725e-13
14761	Aerococcus.christensenii	Pseudomonas.virus.EL	0.786383	1.1043e-09
11081	Aerococcus.christensenii	Sandaracinus.amylolyticus	0.788838	9.02737e-10
1885	Aerococcus.christensenii	Staphylococcus.cohnii	0.497185	0.000943042
5128	Aerococcus.urinae	Azoarcus.sp..KH32C	0.551121	0.000188283
5331	Aerococcus.urinae	Bacillus.thermoamylovorans	0.551121	0.000188283
7459	Aerococcus.urinae	Lactobacillus.amylolyticus	0.79845	3.99504e-10
3399	Aerococcus.urinae	Lactobacillus.crustorum	0.4638	0.00225629
12798	Aerococcus.urinae	Lactobacillus.phage.Lv.1	0.695305	4.53394e-07
8079	Aerococcus.urinae	Laribacter.hongkongensis	0.499633	0.000881483
9808	Aerococcus.urinae	Pandoraea.apista	0.565836	0.000115478
10663	Aerococcus.urinae	Pseudomonas.tolaasii	0.432665	0.00472364
14784	Aerococcus.urinae	Pseudomonas.virus.EL	0.425313	0.00556961
11253	Aerococcus.urinae	Sphaerochaeta.pleomorpha	0.563317	0.000125764
6284	Aeromonas.hydrophila	Clostridioides.difficile	0.938325	0
3228	Aeromonas.hydrophila	Clostridium.carboxidivorans	0.440651	0.00393344
3809	Aeromonas.hydrophila	Pelosinus.fermentans	0.423161	0.00584086
5455	Aeromonas.salmonicida	Borrelia.anserina	1	0
8484	Aeromonas.salmonicida	Microbacterium.sp..No..7	0.976988	0
9010	Aeromonas.salmonicida	Nitrosococcus.halophilus	1	0
9144	Aeromonas.salmonicida	Nostoc.sp..NIES.4103	1	0
10395	Aeromonas.salmonicida	Pseudomonas.synxantha	0.741295	2.96497e-08
10830	Aeromonas.salmonicida	Rhodococcus.sp..YL.1	0.976971	0
12345	Aeromonas.salmonicida	Thermus.sp..CCB_US3_UF1	1	0
15392	Alcelaphine.gammaherpesvirus.1	Decapod.hepandensovirus.1	0.489406	0.00116477
5150	Alloactinosynnema.sp..L.07	Azoarcus.sp..KH32C	0.404611	0.00869257
5353	Alloactinosynnema.sp..L.07	Bacillus.thermoamylovorans	0.404611	0.00869257
6095	Alloactinosynnema.sp..L.07	Cellulophaga.algicola	0.507825	0.000700696
6428	Alloactinosynnema.sp..L.07	Comamonas.testosteroni	0.431147	0.0048885
6541	Alloactinosynnema.sp..L.07	Cystobacter.fuscus	1	0
5772	Arcobacter.trophiarum	Carnobacterium.divergens	0.692114	5.37733e-07
6206	Arcobacter.trophiarum	Clostridiaceae.bacterium.14S0207	0.54061	0.000263336
6656	Arcobacter.trophiarum	Enterobacter.asburiae	0.423563	0.0057893
6887	Arcobacter.trophiarum	Helicobacter.cinaedi	0.624528	1.27712e-05
8879	Arcobacter.trophiarum	Myroides.profundi	0.671677	1.52662e-06
9281	Arcobacter.trophiarum	Oceanobacillus.kimchii	0.517281	0.000533737
15655	Arenibacter.algicola	Human.endogenous.retrovirus.K.2	0.410985	0.00760117
4265	Arenibacter.algicola	Ralstonia.solanacearum	0.996411	0
5355	Azoarcus.sp..KH32C	Bacillus.thermoamylovorans	1	0
6097	Azoarcus.sp..KH32C	Cellulophaga.algicola	0.40199	0.00917879
6543	Azoarcus.sp..KH32C	Cystobacter.fuscus	0.404611	0.00869257
7483	Azoarcus.sp..KH32C	Lactobacillus.amylolyticus	0.460018	0.00247731
12822	Azoarcus.sp..KH32C	Lactobacillus.phage.Lv.1	0.883984	1.88738e-14
8103	Azoarcus.sp..KH32C	Laribacter.hongkongensis	0.574363	8.60651e-05
9832	Azoarcus.sp..KH32C	Pandoraea.apista	0.647667	4.71177e-06
11277	Azoarcus.sp..KH32C	Sphaerochaeta.pleomorpha	0.644886	5.33502e-06
292	Azospira.oryzae	Bacillus.cereus	-0.531609	0.000347956
836	Azospira.oryzae	Burkholderia.pseudomallei	-0.402405	0.0091004
187	Azospira.oryzae	Citrobacter.amalonaticus	0.560836	0.0001367
451	Azospira.oryzae	Clostridium.perfringens	0.515318	0.00056513
15769	Azospira.oryzae	Cyprinid.herpesvirus.3	0.461222	0.00240496
14381	Azospira.oryzae	Escherichia.virus.IME08	0.513781	0.000590841
15416	Azospira.oryzae	Human.endogenous.retrovirus.K	-0.450215	0.00314094
226	Azospira.oryzae	Listeria.ivanovii	0.6454	5.21427e-06
9886	Azospira.oryzae	Plantactinospora.sp..BB1	0.465372	0.00216968
152	Azospira.oryzae	Polynucleobacter.necessarius	0.519644	0.00049801
13306	Azospirillum.thiophilum	Abelson.murine.leukemia.virus	0.767632	4.74195e-09
14981	Azospirillum.thiophilum	BeAn.58058.virus	0.504471	0.00077028
5668	Azospirillum.thiophilum	Burkholderia.sp..MSMB0856	1	0
13964	Azospirillum.thiophilum	Pseudomonas.phage.F10	0.567738	0.000108227
12983	Azospirillum.thiophilum	Pseudomonas.virus.LKA1	0.515225	0.000566644
13633	Azospirillum.thiophilum	Pseudomonas.virus.phiCTX	0.727286	7.20813e-08
12506	Azospirillum.thiophilum	Verminephrobacter.eiseniae	0.911474	0
805	Bacillus.cereus	Acinetobacter.bereziniae	0.682938	8.67911e-07
4778	Bacillus.cereus	Aeromonas.salmonicida	0.614849	1.89331e-05
5381	Bacillus.cereus	Borrelia.anserina	0.614849	1.89331e-05
325	Bacillus.cereus	Clostridium.sp..DL.VIII	-0.421414	0.00606941
886	Bacillus.cereus	Cohaesibacter.sp..ES.047	0.535281	0.000310864
15778	Bacillus.cereus	Cyprinid.herpesvirus.3	-0.527481	0.000394369
655	Bacillus.cereus	Enterococcus.casseliflavus	0.803007	2.67282e-10
15425	Bacillus.cereus	Human.endogenous.retrovirus.K	0.42449	0.005672
15601	Bacillus.cereus	Human.endogenous.retrovirus.K.2	0.430635	0.00494527
2303	Bacillus.cereus	Lactobacillus.amylophilus	0.564069	0.000122611
8410	Bacillus.cereus	Microbacterium.sp..No..7	0.576494	7.98639e-05
8936	Bacillus.cereus	Nitrosococcus.halophilus	0.614849	1.89331e-05
9070	Bacillus.cereus	Nostoc.sp..NIES.4103	0.614849	1.89331e-05
4030	Bacillus.cereus	Pseudomonas.sp..TKP	0.467377	0.00206344
10321	Bacillus.cereus	Pseudomonas.synxantha	0.679789	1.0189e-06
553	Bacillus.cereus	Ralstonia.insidiosa	0.514161	0.00058439
728	Bacillus.cereus	Ralstonia.pickettii	0.752747	1.37398e-08
4303	Bacillus.cereus	Rhodococcus.erythropolis	0.61072	2.23075e-05
10756	Bacillus.cereus	Rhodococcus.sp..YL.1	0.576475	7.99172e-05
403	Bacillus.cereus	Sinorhizobium.sp..RAC02	-0.423087	0.00585036
766	Bacillus.cereus	Stenotrophomonas.maltophilia	0.497527	0.000934197
12271	Bacillus.cereus	Thermus.sp..CCB_US3_UF1	0.614849	1.89331e-05
6099	Bacillus.thermoamylovorans	Cellulophaga.algicola	0.40199	0.00917879
6545	Bacillus.thermoamylovorans	Cystobacter.fuscus	0.404611	0.00869257
7485	Bacillus.thermoamylovorans	Lactobacillus.amylolyticus	0.460018	0.00247731
12824	Bacillus.thermoamylovorans	Lactobacillus.phage.Lv.1	0.883984	1.88738e-14
8105	Bacillus.thermoamylovorans	Laribacter.hongkongensis	0.574363	8.60651e-05
9834	Bacillus.thermoamylovorans	Pandoraea.apista	0.647667	4.71177e-06
11279	Bacillus.thermoamylovorans	Sphaerochaeta.pleomorpha	0.644886	5.33502e-06
3059	Bacillus.thuringiensis	Arenibacter.algicola	0.938642	0
15632	Bacillus.thuringiensis	Human.endogenous.retrovirus.K.2	0.421385	0.00607321
4242	Bacillus.thuringiensis	Ralstonia.solanacearum	0.94041	0
15927	BeAn.58058.virus	Cyprinid.herpesvirus.3	-0.45507	0.00279503
7583	Bordetella.bronchiseptica	Lactobacillus.heilongjiangensis	0.450396	0.00312738
8726	Bordetella.bronchiseptica	Mycoplasma.conjunctivae	0.660437	2.61995e-06
8858	Bordetella.bronchiseptica	Myroides.profundi	0.42055	0.00618522
4545	Bordetella.bronchiseptica	Zymomonas.mobilis	0.670279	1.6347e-06
8490	Borrelia.anserina	Microbacterium.sp..No..7	0.976988	0
9016	Borrelia.anserina	Nitrosococcus.halophilus	1	0
9150	Borrelia.anserina	Nostoc.sp..NIES.4103	1	0
10401	Borrelia.anserina	Pseudomonas.synxantha	0.741295	2.96497e-08
10836	Borrelia.anserina	Rhodococcus.sp..YL.1	0.976971	0
12351	Borrelia.anserina	Thermus.sp..CCB_US3_UF1	1	0
15331	Borrelia.miyamotoi	Decapod.hepandensovirus.1	0.463855	0.00225322
9422	Borrelia.miyamotoi	Octadecabacter.arcticus	0.850329	1.97975e-12
11431	Borrelia.miyamotoi	Sphaerospermopsis.kisseleviana	0.471293	0.00186911
11887	Borrelia.miyamotoi	Streptomyces.katrae	0.850329	1.97975e-12
788	Burkholderia.dolosa	Acinetobacter.bereziniae	0.827088	2.64977e-11
638	Burkholderia.dolosa	Enterococcus.casseliflavus	0.558126	0.000149619
198	Burkholderia.dolosa	Pseudomonas.sp..PONIH3	0.630009	1.01587e-05
536	Burkholderia.dolosa	Ralstonia.insidiosa	0.919948	0
711	Burkholderia.dolosa	Ralstonia.pickettii	0.801739	2.99226e-10
4379	Burkholderia.dolosa	Serratia.fonticola	0.848772	2.38698e-12
749	Burkholderia.dolosa	Stenotrophomonas.maltophilia	0.86413	3.41727e-13
1933	Burkholderia.pseudomallei	Acinetobacter.baumannii	0.568341	0.000106013
2892	Burkholderia.pseudomallei	Acinetobacter.venetianus	0.549811	0.000196444
1473	Burkholderia.pseudomallei	Aerococcus.christensenii	0.562732	0.000128269
2968	Burkholderia.pseudomallei	Aerococcus.urinae	0.473619	0.00176147
5092	Burkholderia.pseudomallei	Azoarcus.sp..KH32C	0.43159	0.00483994
5295	Burkholderia.pseudomallei	Bacillus.thermoamylovorans	0.43159	0.00483994
6037	Burkholderia.pseudomallei	Cellulophaga.algicola	0.572616	9.1467e-05
15795	Burkholderia.pseudomallei	Cyprinid.herpesvirus.3	-0.4718	0.00184518
15442	Burkholderia.pseudomallei	Human.endogenous.retrovirus.K	0.418369	0.00648621
7063	Burkholderia.pseudomallei	Lactobacillus.acetotolerans	0.427284	0.00533082
7182	Burkholderia.pseudomallei	Lactobacillus.acidipiscis	0.439377	0.00405125
1218	Burkholderia.pseudomallei	Lactobacillus.acidophilus	0.557186	0.000154349
7302	Burkholderia.pseudomallei	Lactobacillus.alimentarius	0.427282	0.0053311
3363	Burkholderia.pseudomallei	Lactobacillus.crustorum	0.530366	0.000361393
1638	Burkholderia.pseudomallei	Lactobacillus.gallinarum	0.421191	0.00609911
1267	Burkholderia.pseudomallei	Lactobacillus.helveticus	0.646738	4.91215e-06
2122	Burkholderia.pseudomallei	Lactobacillus.iners	0.489505	0.00116166
945	Burkholderia.pseudomallei	Lactobacillus.jensenii	0.565332	0.000117477
1317	Burkholderia.pseudomallei	Lactobacillus.kefiranofaciens	0.697213	4.0899e-07
2457	Burkholderia.pseudomallei	Lactobacillus.kullabergensis	0.448614	0.00326296
2187	Burkholderia.pseudomallei	Lactobacillus.plantarum	0.55417	0.000170464
7668	Burkholderia.pseudomallei	Lactobacillus.reuteri	0.42604	0.0054805
1695	Burkholderia.pseudomallei	Lactobacillus.salivarius	0.575021	8.41047e-05
7792	Burkholderia.pseudomallei	Lactobacillus.sanfranciscensis	0.420676	0.0061682
7917	Burkholderia.pseudomallei	Lactobacillus.sp..wkB8	0.427282	0.0053311
2598	Burkholderia.pseudomallei	Mageeibacillus.indolicus	0.492004	0.00108603
3612	Burkholderia.pseudomallei	Paraburkholderia.sprentiae	0.502255	0.000819547
14238	Burkholderia.pseudomallei	Pseudomonas.phage.PA16	0.425556	0.00553965
3870	Burkholderia.pseudomallei	Pseudomonas.resinovorans	0.438547	0.00412955
4137	Burkholderia.pseudomallei	Pseudomonas.stutzeri	0.409747	0.00780336
14748	Burkholderia.pseudomallei	Pseudomonas.virus.EL	0.566353	0.000113464
11068	Burkholderia.pseudomallei	Sandaracinus.amylolyticus	0.42604	0.0054805
11217	Burkholderia.pseudomallei	Sphaerochaeta.pleomorpha	0.515274	0.000565849
1872	Burkholderia.pseudomallei	Staphylococcus.cohnii	0.462813	0.00231225
13310	Burkholderia.sp..MSMB0856	Abelson.murine.leukemia.virus	0.767632	4.74195e-09
14985	Burkholderia.sp..MSMB0856	BeAn.58058.virus	0.504471	0.00077028
13968	Burkholderia.sp..MSMB0856	Pseudomonas.phage.F10	0.567738	0.000108227
12987	Burkholderia.sp..MSMB0856	Pseudomonas.virus.LKA1	0.515225	0.000566644
13637	Burkholderia.sp..MSMB0856	Pseudomonas.virus.phiCTX	0.727286	7.20813e-08
12510	Burkholderia.sp..MSMB0856	Verminephrobacter.eiseniae	0.911474	0
6663	Carnobacterium.divergens	Enterobacter.asburiae	0.596347	3.87946e-05
6894	Carnobacterium.divergens	Helicobacter.cinaedi	0.865735	2.75335e-13
7490	Carnobacterium.maltaromaticum	Lactobacillus.amylolyticus	0.68246	8.89414e-07
6438	Cedecea.neteri	Comamonas.testosteroni	0.757936	9.564e-09
8111	Cedecea.neteri	Laribacter.hongkongensis	0.650645	4.1191e-06
8625	Cedecea.neteri	Muribaculum.intestinale	0.41208	0.00742608
13971	Cedecea.neteri	Pseudomonas.phage.F10	0.481948	0.00141959
14306	Cedecea.neteri	Pseudomonas.phage.PA16	0.62879	1.06931e-05
10263	Cedecea.neteri	Pseudomonas.pohangensis	0.775615	2.59364e-09
12990	Cedecea.neteri	Pseudomonas.virus.LKA1	0.610068	2.28879e-05
13640	Cedecea.neteri	Pseudomonas.virus.phiCTX	0.687255	6.94367e-07
12045	Cedecea.neteri	Streptomyces.roseochromogenus	0.41208	0.00742608
6439	Cellulophaga.algicola	Comamonas.testosteroni	0.428373	0.00520277
6552	Cellulophaga.algicola	Cystobacter.fuscus	0.507825	0.000700696
2275	Chondrocystis.sp..NIES.4102	Aeromonas.hydrophila	0.406463	0.00836237
6280	Chondrocystis.sp..NIES.4102	Clostridioides.difficile	0.449733	0.00317725
296	Citrobacter.amalonaticus	Bacillus.cereus	-0.444948	0.00355807
840	Citrobacter.amalonaticus	Burkholderia.pseudomallei	-0.45002	0.00315559
455	Citrobacter.amalonaticus	Clostridium.perfringens	0.750366	1.61776e-08
320	Citrobacter.amalonaticus	Clostridium.sp..DL.VIII	0.526432	0.000407013
516	Citrobacter.amalonaticus	Corynebacterium.diphtheriae	0.437433	0.00423676
14385	Citrobacter.amalonaticus	Escherichia.virus.IME08	0.496327	0.000965477
1101	Citrobacter.amalonaticus	Halomicronema.hongdechloris	0.420073	0.00625005
230	Citrobacter.amalonaticus	Listeria.ivanovii	0.671518	1.53853e-06
9890	Citrobacter.amalonaticus	Plantactinospora.sp..BB1	0.486787	0.0012492
345	Citrobacter.amalonaticus	Pseudonocardia.dioxanivorans	0.594187	4.20624e-05
966	Citrobacter.amalonaticus	Zobellia.galactanivorans	0.417377	0.00662719
14647	Clostridiaceae.bacterium.14S0207	Human.alphaherpesvirus.2	0.547472	0.000211803
8240	Clostridiaceae.bacterium.14S0207	Mesoplasma.syrphidae	0.538166	0.000284252
8890	Clostridiaceae.bacterium.14S0207	Myroides.profundi	0.793215	6.26079e-10
9292	Clostridiaceae.bacterium.14S0207	Oceanobacillus.kimchii	0.614385	1.92877e-05
13370	Clostridium.botulinum	Enterobacteria.phage.mEp460	0.947802	0
124	Clostridium.botulinum	Lactobacillus.johnsonii	0.844969	3.73745e-12
355	Clostridium.botulinum	Rhodococcus.opacus	0.841659	5.46851e-12
157	Clostridium.botulinum	Xanthomonas.euvesicatoria	0.864453	3.27294e-13
5752	Clostridium.carboxidivorans	Carnobacterium.divergens	0.493884	0.00103205
6297	Clostridium.carboxidivorans	Clostridioides.difficile	0.480685	0.00146733
6867	Clostridium.carboxidivorans	Helicobacter.cinaedi	0.441188	0.00388477
3736	Clostridium.carboxidivorans	Paracoccus.mutanolyticus	0.452888	0.00294611
3822	Clostridium.carboxidivorans	Pelosinus.fermentans	0.535848	0.000305467
527	Clostridium.perfringens	Corynebacterium.diphtheriae	0.444168	0.0036238
14396	Clostridium.perfringens	Escherichia.virus.IME08	0.420191	0.00623395
9901	Clostridium.perfringens	Plantactinospora.sp..BB1	0.521039	0.000477946
846	Clostridium.sp..DL.VIII	Burkholderia.pseudomallei	-0.411072	0.00758711
461	Clostridium.sp..DL.VIII	Clostridium.perfringens	0.430086	0.00500676
522	Clostridium.sp..DL.VIII	Corynebacterium.diphtheriae	0.443829	0.00365265
621	Clostridium.sp..DL.VIII	cyanobacterium.endosymbiont.of.Epithemia.turgida	0.490908	0.00111866
15779	Clostridium.sp..DL.VIII	Cyprinid.herpesvirus.3	0.407653	0.00815592
1107	Clostridium.sp..DL.VIII	Halomicronema.hongdechloris	0.553924	0.000171844
1737	Clostridium.sp..DL.VIII	Leptotrichia.sp..oral.taxon.847	0.451606	0.00303816
351	Clostridium.sp..DL.VIII	Pseudonocardia.dioxanivorans	0.427621	0.00529096
972	Clostridium.sp..DL.VIII	Zobellia.galactanivorans	0.446919	0.00339662
4796	Cohaesibacter.sp..ES.047	Aeromonas.salmonicida	0.542187	0.000250589
5399	Cohaesibacter.sp..ES.047	Borrelia.anserina	0.542187	0.000250589
8299	Cohaesibacter.sp..ES.047	Microbacterium.aurum	0.410533	0.00767434
8428	Cohaesibacter.sp..ES.047	Microbacterium.sp..No..7	0.520775	0.000481693
8954	Cohaesibacter.sp..ES.047	Nitrosococcus.halophilus	0.542187	0.000250589
9088	Cohaesibacter.sp..ES.047	Nostoc.sp..NIES.4103	0.542187	0.000250589
4048	Cohaesibacter.sp..ES.047	Pseudomonas.sp..TKP	0.572578	9.1589e-05
10339	Cohaesibacter.sp..ES.047	Pseudomonas.synxantha	0.694872	4.64064e-07
4321	Cohaesibacter.sp..ES.047	Rhodococcus.erythropolis	0.65133	3.99284e-06
10774	Cohaesibacter.sp..ES.047	Rhodococcus.sp..YL.1	0.520763	0.000481867
11671	Cohaesibacter.sp..ES.047	Streptococcus.sp..oral.taxon.431	0.426806	0.00538787
12289	Cohaesibacter.sp..ES.047	Thermus.sp..CCB_US3_UF1	0.542187	0.000250589
6555	Comamonas.testosteroni	Cystobacter.fuscus	0.431147	0.0048885
8115	Comamonas.testosteroni	Laribacter.hongkongensis	0.501034	0.000847892
14310	Comamonas.testosteroni	Pseudomonas.phage.PA16	0.412127	0.00741864
10267	Comamonas.testosteroni	Pseudomonas.pohangensis	0.600825	3.27442e-05
13644	Comamonas.testosteroni	Pseudomonas.virus.phiCTX	0.414164	0.00710231
1114	Corynebacterium.diphtheriae	Halomicronema.hongdechloris	0.448558	0.00326729
979	Corynebacterium.diphtheriae	Zobellia.galactanivorans	0.449443	0.00319924
2048	Cupriavidus.oxalaticus	Desulfurella.acetivorans	0.48921	0.00117091
1113	Cupriavidus.oxalaticus	Halomicronema.hongdechloris	0.451749	0.00302781
11558	Cupriavidus.taiwanensis	Staphylococcus.saprophyticus	0.935432	0
2276	Desulfurella.acetivorans	Aeromonas.hydrophila	0.41689	0.00669738
3806	Desulfurella.acetivorans	Pelosinus.fermentans	0.48829	0.0012001
6902	Enterobacter.asburiae	Helicobacter.cinaedi	0.53686	0.000296038
9569	Enterobacter.asburiae	Oscillatoria.acuminata	0.745956	2.17876e-08
13157	Enterobacter.asburiae	Ross.River.virus	0.645194	5.26236e-06
1896	Enterobacter.cloacae	Acinetobacter.baumannii	0.539112	0.000275987
2855	Enterobacter.cloacae	Acinetobacter.venetianus	0.486493	0.00125901
281	Enterobacter.cloacae	Bacillus.cereus	0.61552	1.84312e-05
14883	Enterobacter.cloacae	BeAn.58058.virus	0.458486	0.00257206
825	Enterobacter.cloacae	Burkholderia.pseudomallei	0.532555	0.000338038
6000	Enterobacter.cloacae	Cellulophaga.algicola	0.603001	3.01267e-05
15758	Enterobacter.cloacae	Cyprinid.herpesvirus.3	-0.457244	0.00265125
15405	Enterobacter.cloacae	Human.endogenous.retrovirus.K	0.410926	0.00761061
15	Enterobacter.cloacae	Klebsiella.pneumoniae	0.765126	5.70292e-09
2283	Enterobacter.cloacae	Lactobacillus.amylophilus	0.409191	0.00789557
1230	Enterobacter.cloacae	Lactobacillus.helveticus	0.509558	0.000666989
60	Enterobacter.cloacae	Neisseria.gonorrhoeae	0.651926	3.88584e-06
13866	Enterobacter.cloacae	Pseudomonas.phage.F10	0.442524	0.00376583
4100	Enterobacter.cloacae	Pseudomonas.stutzeri	0.470874	0.0018891
330	Enterobacter.cloacae	Pseudonocardia.dioxanivorans	-0.431468	0.00485325
1835	Enterobacter.cloacae	Staphylococcus.cohnii	0.417826	0.00656308
817	Enterococcus.casseliflavus	Acinetobacter.bereziniae	0.784368	1.30039e-09
4790	Enterococcus.casseliflavus	Aeromonas.salmonicida	0.601751	3.16063e-05
5393	Enterococcus.casseliflavus	Borrelia.anserina	0.601751	3.16063e-05
898	Enterococcus.casseliflavus	Cohaesibacter.sp..ES.047	0.493984	0.00102927
2315	Enterococcus.casseliflavus	Lactobacillus.amylophilus	0.533855	0.000324822
8293	Enterococcus.casseliflavus	Microbacterium.aurum	0.487535	0.00122453
8422	Enterococcus.casseliflavus	Microbacterium.sp..No..7	0.596682	3.83088e-05
8948	Enterococcus.casseliflavus	Nitrosococcus.halophilus	0.601751	3.16063e-05
9082	Enterococcus.casseliflavus	Nostoc.sp..NIES.4103	0.601751	3.16063e-05
4042	Enterococcus.casseliflavus	Pseudomonas.sp..TKP	0.658949	2.80939e-06
10333	Enterococcus.casseliflavus	Pseudomonas.synxantha	0.74646	2.1065e-08
740	Enterococcus.casseliflavus	Ralstonia.pickettii	0.896158	2.44249e-15
4315	Enterococcus.casseliflavus	Rhodococcus.erythropolis	0.743659	2.53817e-08
10768	Enterococcus.casseliflavus	Rhodococcus.sp..YL.1	0.596675	3.83187e-05
4408	Enterococcus.casseliflavus	Serratia.fonticola	0.473163	0.00178213
778	Enterococcus.casseliflavus	Stenotrophomonas.maltophilia	0.543698	0.000238894
11665	Enterococcus.casseliflavus	Streptococcus.sp..oral.taxon.431	0.452132	0.00300012
12283	Enterococcus.casseliflavus	Thermus.sp..CCB_US3_UF1	0.601751	3.16063e-05
3049	Escherichia.coli	Arenibacter.algicola	0.779448	1.9242e-09
1531	Escherichia.coli	Bacillus.thuringiensis	0.727805	6.98149e-08
15622	Escherichia.coli	Human.endogenous.retrovirus.K.2	0.451732	0.00302899
1372	Escherichia.coli	Pseudomonas.putida	0.779997	1.84281e-09
4232	Escherichia.coli	Ralstonia.solanacearum	0.78537	1.19913e-09
13812	Francisella.tularensis	Alcelaphine.gammaherpesvirus.1	0.775857	2.54554e-09
15342	Francisella.tularensis	Decapod.hepandensovirus.1	0.468071	0.00202775
11442	Francisella.tularensis	Sphaerospermopsis.kisseleviana	0.460653	0.00243889
4898	Gardnerella.vaginalis	Alloactinosynnema.sp..L.07	0.671168	1.5652e-06
6488	Gardnerella.vaginalis	Cystobacter.fuscus	0.671168	1.5652e-06
9777	Gardnerella.vaginalis	Pandoraea.apista	0.55788	0.000150842
10632	Gardnerella.vaginalis	Pseudomonas.tolaasii	0.414955	0.00698269
1759	Halomicronema.hongdechloris	Leptotrichia.sp..oral.taxon.847	0.510531	0.000648717
3451	Halomicronema.hongdechloris	Micromonospora.echinospora	0.430738	0.00493379
14076	Halomicronema.hongdechloris	Murine.osteosarcoma.virus	0.53364	0.000326976
12208	Helicobacter.cinaedi	Streptomyces.sp..4F	0.427684	0.00528353
15930	Human.endogenous.retrovirus.K	Cyprinid.herpesvirus.3	-0.448532	0.00326926
15753	Human.endogenous.retrovirus.K	Human.endogenous.retrovirus.K.2	0.548255	0.000206549
15931	Human.endogenous.retrovirus.K.2	Cyprinid.herpesvirus.3	-0.554432	0.000169006
781	ï..Staphylococcus.aureus	Acinetobacter.bereziniae	-0.454849	0.00280997
4657	ï..Staphylococcus.aureus	Acinetobacter.johnsonii	-0.416427	0.00676479
4852	ï..Staphylococcus.aureus	Alloactinosynnema.sp..L.07	-0.437378	0.00424213
106	ï..Staphylococcus.aureus	Azospira.oryzae	0.535151	0.000312115
277	ï..Staphylococcus.aureus	Bacillus.cereus	-0.576024	8.11951e-05
14879	ï..Staphylococcus.aureus	BeAn.58058.virus	-0.406008	0.00844241
821	ï..Staphylococcus.aureus	Burkholderia.pseudomallei	-0.431238	0.00487851
172	ï..Staphylococcus.aureus	Citrobacter.amalonaticus	0.459447	0.00251225
301	ï..Staphylococcus.aureus	Clostridium.sp..DL.VIII	0.402751	0.0090354
6329	ï..Staphylococcus.aureus	Comamonas.testosteroni	-0.416427	0.00676479
15754	ï..Staphylococcus.aureus	Cyprinid.herpesvirus.3	0.624797	1.26302e-05
6442	ï..Staphylococcus.aureus	Cystobacter.fuscus	-0.437378	0.00424213
7	ï..Staphylococcus.aureus	Enterobacter.cloacae	-0.497594	0.000932482
1036	ï..Staphylococcus.aureus	Gardnerella.vaginalis	-0.41278	0.00731591
15401	ï..Staphylococcus.aureus	Human.endogenous.retrovirus.K	-0.419871	0.00627761
29	ï..Staphylococcus.aureus	Klebsiella.michiganensis	-0.473873	0.00175004
11	ï..Staphylococcus.aureus	Klebsiella.pneumoniae	-0.577706	7.65231e-05
1	ï..Staphylococcus.aureus	Komagataeibacter.rhaeticus	-0.471239	0.00187167
92	ï..Staphylococcus.aureus	Lactobacillus.crispatus	-0.435064	0.00447296
1597	ï..Staphylococcus.aureus	Lactobacillus.gallinarum	-0.491275	0.00110763
1226	ï..Staphylococcus.aureus	Lactobacillus.helveticus	-0.610208	2.27615e-05
1276	ï..Staphylococcus.aureus	Lactobacillus.kefiranofaciens	-0.436636	0.00431503
2146	ï..Staphylococcus.aureus	Lactobacillus.plantarum	-0.424402	0.00568307
1654	ï..Staphylococcus.aureus	Lactobacillus.salivarius	-0.425958	0.00549048
46	ï..Staphylococcus.aureus	Leptospira.santarosai	0.412171	0.00741166
211	ï..Staphylococcus.aureus	Listeria.ivanovii	0.498258	0.000915605
13862	ï..Staphylococcus.aureus	Pseudomonas.phage.F10	-0.419517	0.00632627
14197	ï..Staphylococcus.aureus	Pseudomonas.phage.PA16	-0.470732	0.00189589
14707	ï..Staphylococcus.aureus	Pseudomonas.virus.EL	-0.44913	0.00322321
326	ï..Staphylococcus.aureus	Pseudonocardia.dioxanivorans	0.452667	0.00296176
379	ï..Staphylococcus.aureus	Sinorhizobium.sp..RAC02	0.409951	0.00776963
1831	ï..Staphylococcus.aureus	Staphylococcus.cohnii	-0.489103	0.00117427
742	ï..Staphylococcus.aureus	Stenotrophomonas.maltophilia	-0.517893	0.00052427
37	ï..Staphylococcus.aureus	Streptococcus.pyogenes	0.441484	0.00385808
13212	Klebsiella.michiganensis	Abelson.murine.leukemia.virus	0.614116	1.94956e-05
1137	Klebsiella.michiganensis	Achromobacter.xylosoxidans	0.843045	4.66827e-12
4665	Klebsiella.michiganensis	Acinetobacter.johnsonii	0.473136	0.00178334
5160	Klebsiella.michiganensis	Azospirillum.thiophilum	0.626824	1.16099e-05
5574	Klebsiella.michiganensis	Burkholderia.sp..MSMB0856	0.626824	1.16099e-05
5895	Klebsiella.michiganensis	Cedecea.neteri	0.770879	3.72067e-09
6337	Klebsiella.michiganensis	Comamonas.testosteroni	0.473136	0.00178334
1605	Klebsiella.michiganensis	Lactobacillus.gallinarum	0.432701	0.00471975
8010	Klebsiella.michiganensis	Laribacter.hongkongensis	0.581522	6.6812e-05
240	Klebsiella.michiganensis	Pseudomonas.aeruginosa	0.908462	2.22045e-16
13870	Klebsiella.michiganensis	Pseudomonas.phage.F10	0.724622	8.48259e-08
14205	Klebsiella.michiganensis	Pseudomonas.phage.PA16	0.772296	3.34278e-09
10162	Klebsiella.michiganensis	Pseudomonas.pohangensis	0.55631	0.000158883
3925	Klebsiella.michiganensis	Pseudomonas.rhodesiae	0.807432	1.79106e-10
14715	Klebsiella.michiganensis	Pseudomonas.virus.EL	0.43219	0.00477476
12889	Klebsiella.michiganensis	Pseudomonas.virus.LKA1	0.7479	1.91222e-08
13539	Klebsiella.michiganensis	Pseudomonas.virus.phiCTX	0.917029	0
12412	Klebsiella.michiganensis	Verminephrobacter.eiseniae	0.663671	2.24804e-06
1897	Klebsiella.pneumoniae	Acinetobacter.baumannii	0.535097	0.000312631
786	Klebsiella.pneumoniae	Acinetobacter.bereziniae	0.559576	0.000142577
4759	Klebsiella.pneumoniae	Aeromonas.salmonicida	0.493587	0.00104043
111	Klebsiella.pneumoniae	Azospira.oryzae	-0.549866	0.000196093
282	Klebsiella.pneumoniae	Bacillus.cereus	0.803721	2.50754e-10
5362	Klebsiella.pneumoniae	Borrelia.anserina	0.493587	0.00104043
826	Klebsiella.pneumoniae	Burkholderia.pseudomallei	0.62557	1.22316e-05
6001	Klebsiella.pneumoniae	Cellulophaga.algicola	0.453152	0.00292748
177	Klebsiella.pneumoniae	Citrobacter.amalonaticus	-0.484463	0.00132862
867	Klebsiella.pneumoniae	Cohaesibacter.sp..ES.047	0.438047	0.00417744
15759	Klebsiella.pneumoniae	Cyprinid.herpesvirus.3	-0.568734	0.000104593
636	Klebsiella.pneumoniae	Enterococcus.casseliflavus	0.604496	2.84405e-05
15406	Klebsiella.pneumoniae	Human.endogenous.retrovirus.K	0.55208	0.000182505
15582	Klebsiella.pneumoniae	Human.endogenous.retrovirus.K.2	0.467402	0.00206213
2284	Klebsiella.pneumoniae	Lactobacillus.amylophilus	0.485249	0.00130128
1231	Klebsiella.pneumoniae	Lactobacillus.helveticus	0.408714	0.00797565
216	Klebsiella.pneumoniae	Listeria.ivanovii	-0.456104	0.00272578
8391	Klebsiella.pneumoniae	Microbacterium.sp..No..7	0.515258	0.000566106
61	Klebsiella.pneumoniae	Neisseria.gonorrhoeae	0.474611	0.00171726
8917	Klebsiella.pneumoniae	Nitrosococcus.halophilus	0.493587	0.00104043
9051	Klebsiella.pneumoniae	Nostoc.sp..NIES.4103	0.493587	0.00104043
4101	Klebsiella.pneumoniae	Pseudomonas.stutzeri	0.462359	0.00233836
10302	Klebsiella.pneumoniae	Pseudomonas.synxantha	0.437778	0.00420329
10446	Klebsiella.pneumoniae	Pseudomonas.syringae	0.402329	0.00911463
14712	Klebsiella.pneumoniae	Pseudomonas.virus.EL	0.451322	0.00305888
331	Klebsiella.pneumoniae	Pseudonocardia.dioxanivorans	-0.416087	0.00681455
534	Klebsiella.pneumoniae	Ralstonia.insidiosa	0.409693	0.00781226
709	Klebsiella.pneumoniae	Ralstonia.pickettii	0.542784	0.000245904
4284	Klebsiella.pneumoniae	Rhodococcus.erythropolis	0.514503	0.000578639
10737	Klebsiella.pneumoniae	Rhodococcus.sp..YL.1	0.515262	0.000566047
2707	Klebsiella.pneumoniae	Shinella.sp..HZN7	0.47552	0.00167764
747	Klebsiella.pneumoniae	Stenotrophomonas.maltophilia	0.461186	0.00240708
12252	Klebsiella.pneumoniae	Thermus.sp..CCB_US3_UF1	0.493587	0.00104043
1893	Komagataeibacter.rhaeticus	Acinetobacter.baumannii	0.49014	0.00114203
107	Komagataeibacter.rhaeticus	Azospira.oryzae	-0.409847	0.00778689
14880	Komagataeibacter.rhaeticus	BeAn.58058.virus	0.52666	0.000404229
822	Komagataeibacter.rhaeticus	Burkholderia.pseudomallei	0.627473	1.12996e-05
5997	Komagataeibacter.rhaeticus	Cellulophaga.algicola	0.571392	9.54354e-05
15755	Komagataeibacter.rhaeticus	Cyprinid.herpesvirus.3	-0.429196	0.0051078
8	Komagataeibacter.rhaeticus	Enterobacter.cloacae	0.704855	2.68505e-07
12	Komagataeibacter.rhaeticus	Klebsiella.pneumoniae	0.589719	4.96297e-05
1277	Komagataeibacter.rhaeticus	Lactobacillus.kefiranofaciens	0.410688	0.00764923
57	Komagataeibacter.rhaeticus	Neisseria.gonorrhoeae	0.506585	0.000725745
4097	Komagataeibacter.rhaeticus	Pseudomonas.stutzeri	0.472192	0.00182685
11177	Komagataeibacter.rhaeticus	Sphaerochaeta.pleomorpha	0.401338	0.0093034
13323	Lactobacillus.acetotolerans	Abelson.murine.leukemia.virus	0.552038	0.000182752
7260	Lactobacillus.acetotolerans	Lactobacillus.acidipiscis	0.889317	7.99361e-15
7380	Lactobacillus.acetotolerans	Lactobacillus.alimentarius	1	0
7746	Lactobacillus.acetotolerans	Lactobacillus.reuteri	0.899189	1.33227e-15
7870	Lactobacillus.acetotolerans	Lactobacillus.sanfranciscensis	0.941138	0
7995	Lactobacillus.acetotolerans	Lactobacillus.sp..wkB8	1	0
9300	Lactobacillus.acetotolerans	Oceanobacillus.kimchii	0.585586	5.77139e-05
14826	Lactobacillus.acetotolerans	Pseudomonas.virus.EL	0.790804	7.66719e-10
11146	Lactobacillus.acetotolerans	Sandaracinus.amylolyticus	0.899189	1.33227e-15
13324	Lactobacillus.acidipiscis	Abelson.murine.leukemia.virus	0.477435	0.00159672
7381	Lactobacillus.acidipiscis	Lactobacillus.alimentarius	0.88932	7.99361e-15
7747	Lactobacillus.acidipiscis	Lactobacillus.reuteri	0.864689	3.1708e-13
7871	Lactobacillus.acidipiscis	Lactobacillus.sanfranciscensis	0.90551	4.44089e-16
7996	Lactobacillus.acidipiscis	Lactobacillus.sp..wkB8	0.88932	7.99361e-15
9301	Lactobacillus.acidipiscis	Oceanobacillus.kimchii	0.561468	0.000133836
14827	Lactobacillus.acidipiscis	Pseudomonas.virus.EL	0.75425	1.23824e-08
11147	Lactobacillus.acidipiscis	Sandaracinus.amylolyticus	0.864689	3.1708e-13
13253	Lactobacillus.acidophilus	Abelson.murine.leukemia.virus	0.444458	0.00359927
1481	Lactobacillus.acidophilus	Aerococcus.christensenii	0.919347	0
7071	Lactobacillus.acidophilus	Lactobacillus.acetotolerans	0.852677	1.48703e-12
7190	Lactobacillus.acidophilus	Lactobacillus.acidipiscis	0.84168	5.45564e-12
7310	Lactobacillus.acidophilus	Lactobacillus.alimentarius	0.852679	1.48659e-12
2328	Lactobacillus.acidophilus	Lactobacillus.amylophilus	0.453715	0.00288803
1590	Lactobacillus.acidophilus	Lactobacillus.apis	0.496812	0.000952735
3371	Lactobacillus.acidophilus	Lactobacillus.crustorum	0.773225	3.11503e-09
1275	Lactobacillus.acidophilus	Lactobacillus.helveticus	0.486117	0.00127164
2130	Lactobacillus.acidophilus	Lactobacillus.iners	0.824137	3.58327e-11
1325	Lactobacillus.acidophilus	Lactobacillus.kefiranofaciens	0.854647	1.16507e-12
2465	Lactobacillus.acidophilus	Lactobacillus.kullabergensis	0.894779	3.10862e-15
2535	Lactobacillus.acidophilus	Lactobacillus.paracollinoides	0.452673	0.00296139
2195	Lactobacillus.acidophilus	Lactobacillus.plantarum	0.793435	6.14543e-10
7676	Lactobacillus.acidophilus	Lactobacillus.reuteri	0.884294	1.79856e-14
1703	Lactobacillus.acidophilus	Lactobacillus.salivarius	0.892788	4.44089e-15
7800	Lactobacillus.acidophilus	Lactobacillus.sanfranciscensis	0.858618	7.0477e-13
7925	Lactobacillus.acidophilus	Lactobacillus.sp..wkB8	0.852679	1.48659e-12
2606	Lactobacillus.acidophilus	Mageeibacillus.indolicus	0.844646	3.88045e-12
9230	Lactobacillus.acidophilus	Oceanobacillus.kimchii	0.512631	0.000610767
3620	Lactobacillus.acidophilus	Paraburkholderia.sprentiae	0.830282	1.8991e-11
3878	Lactobacillus.acidophilus	Pseudomonas.resinovorans	0.859822	6.03073e-13
14756	Lactobacillus.acidophilus	Pseudomonas.virus.EL	0.689993	6.01569e-07
11076	Lactobacillus.acidophilus	Sandaracinus.amylolyticus	0.884294	1.79856e-14
1880	Lactobacillus.acidophilus	Staphylococcus.cohnii	0.593332	4.34231e-05
13325	Lactobacillus.alimentarius	Abelson.murine.leukemia.virus	0.552038	0.000182754
7748	Lactobacillus.alimentarius	Lactobacillus.reuteri	0.899193	1.33227e-15
7872	Lactobacillus.alimentarius	Lactobacillus.sanfranciscensis	0.941141	0
7997	Lactobacillus.alimentarius	Lactobacillus.sp..wkB8	1	0
9302	Lactobacillus.alimentarius	Oceanobacillus.kimchii	0.585588	5.77091e-05
14828	Lactobacillus.alimentarius	Pseudomonas.virus.EL	0.790801	7.66908e-10
11148	Lactobacillus.alimentarius	Sandaracinus.amylolyticus	0.899193	1.33227e-15
12843	Lactobacillus.amylolyticus	Lactobacillus.phage.Lv.1	0.579819	7.09998e-05
8124	Lactobacillus.amylolyticus	Laribacter.hongkongensis	0.417168	0.00665729
9853	Lactobacillus.amylolyticus	Pandoraea.apista	0.472261	0.00182363
11298	Lactobacillus.amylolyticus	Sphaerochaeta.pleomorpha	0.470165	0.00192334
4822	Lactobacillus.amylophilus	Aeromonas.salmonicida	0.76449	5.97409e-09
5425	Lactobacillus.amylophilus	Borrelia.anserina	0.76449	5.97409e-09
7090	Lactobacillus.amylophilus	Lactobacillus.acetotolerans	0.46667	0.00210037
7209	Lactobacillus.amylophilus	Lactobacillus.acidipiscis	0.408869	0.00794952
7329	Lactobacillus.amylophilus	Lactobacillus.alimentarius	0.46667	0.00210036
3390	Lactobacillus.amylophilus	Lactobacillus.crustorum	0.411795	0.00747118
2484	Lactobacillus.amylophilus	Lactobacillus.kullabergensis	0.492408	0.00107424
7695	Lactobacillus.amylophilus	Lactobacillus.reuteri	0.544017	0.000236492
7819	Lactobacillus.amylophilus	Lactobacillus.sanfranciscensis	0.438632	0.00412152
7944	Lactobacillus.amylophilus	Lactobacillus.sp..wkB8	0.46667	0.00210036
2625	Lactobacillus.amylophilus	Mageeibacillus.indolicus	0.497352	0.000938704
8454	Lactobacillus.amylophilus	Microbacterium.sp..No..7	0.702035	3.14095e-07
8980	Lactobacillus.amylophilus	Nitrosococcus.halophilus	0.76449	5.97409e-09
9114	Lactobacillus.amylophilus	Nostoc.sp..NIES.4103	0.76449	5.97409e-09
3639	Lactobacillus.amylophilus	Paraburkholderia.sprentiae	0.422983	0.00586377
3897	Lactobacillus.amylophilus	Pseudomonas.resinovorans	0.445367	0.00352322
10365	Lactobacillus.amylophilus	Pseudomonas.synxantha	0.591228	4.69461e-05
14775	Lactobacillus.amylophilus	Pseudomonas.virus.EL	0.545419	0.00022618
4347	Lactobacillus.amylophilus	Rhodococcus.erythropolis	0.500831	0.000852681
10800	Lactobacillus.amylophilus	Rhodococcus.sp..YL.1	0.702006	3.14597e-07
11095	Lactobacillus.amylophilus	Sandaracinus.amylolyticus	0.544017	0.000236492
12315	Lactobacillus.amylophilus	Thermus.sp..CCB_US3_UF1	0.76449	5.97409e-09
4691	Lactobacillus.amylovorus	Acinetobacter.johnsonii	0.457104	0.00266029
2885	Lactobacillus.amylovorus	Acinetobacter.venetianus	0.71251	1.73806e-07
5813	Lactobacillus.amylovorus	Carnobacterium.maltaromaticum	0.765997	5.34976e-09
5921	Lactobacillus.amylovorus	Cedecea.neteri	0.417065	0.00667212
6363	Lactobacillus.amylovorus	Comamonas.testosteroni	0.457104	0.00266029
7416	Lactobacillus.amylovorus	Lactobacillus.amylolyticus	0.575062	8.39843e-05
2381	Lactobacillus.amylovorus	Lactobacillus.crispatus.2	0.793824	5.94596e-10
1631	Lactobacillus.amylovorus	Lactobacillus.gallinarum	0.69261	5.23725e-07
1260	Lactobacillus.amylovorus	Lactobacillus.helveticus	0.737815	3.7165e-08
4617	Lactobacillus.apis	Acetobacterium.sp..KB.1	0.566825	0.000111656
7078	Lactobacillus.apis	Lactobacillus.acetotolerans	0.523585	0.000443191
7197	Lactobacillus.apis	Lactobacillus.acidipiscis	0.543431	0.000240925
7317	Lactobacillus.apis	Lactobacillus.alimentarius	0.523585	0.000443188
3378	Lactobacillus.apis	Lactobacillus.crustorum	0.537904	0.000286581
2137	Lactobacillus.apis	Lactobacillus.iners	0.523232	0.000447862
2472	Lactobacillus.apis	Lactobacillus.kullabergensis	0.556907	0.000155783
2202	Lactobacillus.apis	Lactobacillus.plantarum	0.527563	0.000393391
7683	Lactobacillus.apis	Lactobacillus.reuteri	0.537565	0.000289619
1710	Lactobacillus.apis	Lactobacillus.salivarius	0.560247	0.000139418
7807	Lactobacillus.apis	Lactobacillus.sanfranciscensis	0.515546	0.000561393
7932	Lactobacillus.apis	Lactobacillus.sp..wkB8	0.523585	0.000443188
2613	Lactobacillus.apis	Mageeibacillus.indolicus	0.521708	0.000468592
3627	Lactobacillus.apis	Paraburkholderia.sprentiae	0.557076	0.000154915
3885	Lactobacillus.apis	Pseudomonas.resinovorans	0.499554	0.000883417
14763	Lactobacillus.apis	Pseudomonas.virus.EL	0.435811	0.00439725
11083	Lactobacillus.apis	Sandaracinus.amylolyticus	0.537565	0.000289619
1906	Lactobacillus.crispatus	Acinetobacter.baumannii	0.460356	0.00245678
2865	Lactobacillus.crispatus	Acinetobacter.venetianus	0.878586	4.35207e-14
5793	Lactobacillus.crispatus	Carnobacterium.maltaromaticum	0.929885	0
15415	Lactobacillus.crispatus	Human.endogenous.retrovirus.K	0.438671	0.00411782
7396	Lactobacillus.crispatus	Lactobacillus.amylolyticus	0.695841	4.4049e-07
576	Lactobacillus.crispatus	Lactobacillus.amylovorus	0.88604	1.35447e-14
2361	Lactobacillus.crispatus	Lactobacillus.crispatus.2	0.923166	0
1611	Lactobacillus.crispatus	Lactobacillus.gallinarum	0.83286	1.44409e-11
1240	Lactobacillus.crispatus	Lactobacillus.helveticus	0.777827	2.18476e-09
1845	Lactobacillus.crispatus	Staphylococcus.cohnii	0.419175	0.00637358
2920	Lactobacillus.crispatus.2	Acinetobacter.venetianus	0.809674	1.45658e-10
2996	Lactobacillus.crispatus.2	Aerococcus.urinae	0.449763	0.00317493
5848	Lactobacillus.crispatus.2	Carnobacterium.maltaromaticum	0.892583	4.44089e-15
7451	Lactobacillus.crispatus.2	Lactobacillus.amylolyticus	0.789225	8.7433e-10
13286	Lactobacillus.crustorum	Abelson.murine.leukemia.virus	0.500741	0.000854832
7104	Lactobacillus.crustorum	Lactobacillus.acetotolerans	0.914848	0
7223	Lactobacillus.crustorum	Lactobacillus.acidipiscis	0.882537	2.37588e-14
7343	Lactobacillus.crustorum	Lactobacillus.alimentarius	0.914845	0
12803	Lactobacillus.crustorum	Lactobacillus.phage.Lv.1	0.430958	0.00490943
7709	Lactobacillus.crustorum	Lactobacillus.reuteri	0.761225	7.56634e-09
7833	Lactobacillus.crustorum	Lactobacillus.sanfranciscensis	0.799159	3.75551e-10
7958	Lactobacillus.crustorum	Lactobacillus.sp..wkB8	0.914845	0
9263	Lactobacillus.crustorum	Oceanobacillus.kimchii	0.48744	0.00122767
3653	Lactobacillus.crustorum	Paraburkholderia.sprentiae	0.97337	0
3911	Lactobacillus.crustorum	Pseudomonas.resinovorans	0.884504	1.73195e-14
14789	Lactobacillus.crustorum	Pseudomonas.virus.EL	0.878006	4.75175e-14
11109	Lactobacillus.crustorum	Sandaracinus.amylolyticus	0.761225	7.56634e-09
314	Lactobacillus.delbrueckii	Clostridium.sp..DL.VIII	0.429357	0.00508938
510	Lactobacillus.delbrueckii	Corynebacterium.diphtheriae	0.400686	0.00942942
3417	Lactobacillus.delbrueckii	Micromonospora.echinospora	0.583898	6.13458e-05
14042	Lactobacillus.delbrueckii	Murine.osteosarcoma.virus	0.609497	2.34078e-05
960	Lactobacillus.delbrueckii	Zobellia.galactanivorans	0.465987	0.00213658
2908	Lactobacillus.gallinarum	Acinetobacter.venetianus	0.786632	1.08209e-09
2984	Lactobacillus.gallinarum	Aerococcus.urinae	0.468924	0.00198462
5209	Lactobacillus.gallinarum	Azospirillum.thiophilum	0.455606	0.00275896
14936	Lactobacillus.gallinarum	BeAn.58058.virus	0.415526	0.00689742
5623	Lactobacillus.gallinarum	Burkholderia.sp..MSMB0856	0.455606	0.00275896
5836	Lactobacillus.gallinarum	Carnobacterium.maltaromaticum	0.744259	2.43928e-08
15458	Lactobacillus.gallinarum	Human.endogenous.retrovirus.K	0.407344	0.00820916
7439	Lactobacillus.gallinarum	Lactobacillus.amylolyticus	0.730892	5.76478e-08
2404	Lactobacillus.gallinarum	Lactobacillus.crispatus.2	0.797062	4.50629e-10
13919	Lactobacillus.gallinarum	Pseudomonas.phage.F10	0.443708	0.00366303
14254	Lactobacillus.gallinarum	Pseudomonas.phage.PA16	0.470429	0.00191051
3974	Lactobacillus.gallinarum	Pseudomonas.rhodesiae	0.493061	0.00105539
13588	Lactobacillus.gallinarum	Pseudomonas.virus.phiCTX	0.416242	0.00679186
12461	Lactobacillus.gallinarum	Verminephrobacter.eiseniae	0.495454	0.000988818
13227	Lactobacillus.gasseri	Abelson.murine.leukemia.virus	0.400838	0.00939999
1455	Lactobacillus.gasseri	Aerococcus.christensenii	0.741179	2.98763e-08
7045	Lactobacillus.gasseri	Lactobacillus.acetotolerans	0.831278	1.70925e-11
7164	Lactobacillus.gasseri	Lactobacillus.acidipiscis	0.719864	1.12938e-07
1200	Lactobacillus.gasseri	Lactobacillus.acidophilus	0.742579	2.72559e-08
7284	Lactobacillus.gasseri	Lactobacillus.alimentarius	0.831278	1.70923e-11
1564	Lactobacillus.gasseri	Lactobacillus.apis	0.504947	0.000760045
3345	Lactobacillus.gasseri	Lactobacillus.crustorum	0.735404	4.33693e-08
2104	Lactobacillus.gasseri	Lactobacillus.iners	0.806333	1.98018e-10
927	Lactobacillus.gasseri	Lactobacillus.jensenii	0.726383	7.61885e-08
1299	Lactobacillus.gasseri	Lactobacillus.kefiranofaciens	0.744259	2.43918e-08
2439	Lactobacillus.gasseri	Lactobacillus.kullabergensis	0.804177	2.40677e-10
2509	Lactobacillus.gasseri	Lactobacillus.paracollinoides	0.457053	0.0026636
2169	Lactobacillus.gasseri	Lactobacillus.plantarum	0.762101	7.10416e-09
7650	Lactobacillus.gasseri	Lactobacillus.reuteri	0.768363	4.4915e-09
1677	Lactobacillus.gasseri	Lactobacillus.salivarius	0.735398	4.33858e-08
7774	Lactobacillus.gasseri	Lactobacillus.sanfranciscensis	0.798925	3.83288e-10
7899	Lactobacillus.gasseri	Lactobacillus.sp..wkB8	0.831278	1.70923e-11
2580	Lactobacillus.gasseri	Mageeibacillus.indolicus	0.78692	1.05693e-09
9204	Lactobacillus.gasseri	Oceanobacillus.kimchii	0.439965	0.00399654
3594	Lactobacillus.gasseri	Paraburkholderia.sprentiae	0.750356	1.61887e-08
3852	Lactobacillus.gasseri	Pseudomonas.resinovorans	0.797429	4.36548e-10
14730	Lactobacillus.gasseri	Pseudomonas.virus.EL	0.588598	5.1714e-05
11050	Lactobacillus.gasseri	Sandaracinus.amylolyticus	0.768363	4.4915e-09
1854	Lactobacillus.gasseri	Staphylococcus.cohnii	0.426745	0.0053953
1942	Lactobacillus.helveticus	Acinetobacter.baumannii	0.542305	0.000249653
4707	Lactobacillus.helveticus	Acinetobacter.johnsonii	0.690367	5.8981e-07
2901	Lactobacillus.helveticus	Acinetobacter.venetianus	0.679605	1.02842e-06
5829	Lactobacillus.helveticus	Carnobacterium.maltaromaticum	0.662744	2.3493e-06
5937	Lactobacillus.helveticus	Cedecea.neteri	0.520135	0.000490872
6046	Lactobacillus.helveticus	Cellulophaga.algicola	0.424097	0.00572146
6379	Lactobacillus.helveticus	Comamonas.testosteroni	0.690367	5.8981e-07
15804	Lactobacillus.helveticus	Cyprinid.herpesvirus.3	-0.425631	0.0055305
15451	Lactobacillus.helveticus	Human.endogenous.retrovirus.K	0.435848	0.00439352
7432	Lactobacillus.helveticus	Lactobacillus.amylolyticus	0.445344	0.00352508
2397	Lactobacillus.helveticus	Lactobacillus.crispatus.2	0.559574	0.000142587
1647	Lactobacillus.helveticus	Lactobacillus.gallinarum	0.613904	1.96613e-05
1326	Lactobacillus.helveticus	Lactobacillus.kefiranofaciens	0.661329	2.51207e-06
2196	Lactobacillus.helveticus	Lactobacillus.plantarum	0.5177	0.000527232
7677	Lactobacillus.helveticus	Lactobacillus.reuteri	0.491071	0.00111376
1704	Lactobacillus.helveticus	Lactobacillus.salivarius	0.667382	1.8816e-06
7801	Lactobacillus.helveticus	Lactobacillus.sanfranciscensis	0.408104	0.00807892
8052	Lactobacillus.helveticus	Laribacter.hongkongensis	0.401368	0.0092977
2607	Lactobacillus.helveticus	Mageeibacillus.indolicus	0.444079	0.0036314
14247	Lactobacillus.helveticus	Pseudomonas.phage.PA16	0.441746	0.00383464
10204	Lactobacillus.helveticus	Pseudomonas.pohangensis	0.533863	0.000324746
3879	Lactobacillus.helveticus	Pseudomonas.resinovorans	0.453338	0.00291434
14757	Lactobacillus.helveticus	Pseudomonas.virus.EL	0.422247	0.00595949
11077	Lactobacillus.helveticus	Sandaracinus.amylolyticus	0.491071	0.00111376
1881	Lactobacillus.helveticus	Staphylococcus.cohnii	0.651293	3.99946e-06
13269	Lactobacillus.iners	Abelson.murine.leukemia.virus	0.539427	0.000273282
7087	Lactobacillus.iners	Lactobacillus.acetotolerans	0.977018	0
7206	Lactobacillus.iners	Lactobacillus.acidipiscis	0.85283	1.45928e-12
7326	Lactobacillus.iners	Lactobacillus.alimentarius	0.977015	0
2344	Lactobacillus.iners	Lactobacillus.amylophilus	0.448928	0.00323869
3387	Lactobacillus.iners	Lactobacillus.crustorum	0.965876	0
2481	Lactobacillus.iners	Lactobacillus.kullabergensis	0.92155	0
2551	Lactobacillus.iners	Lactobacillus.paracollinoides	0.448851	0.00324461
12786	Lactobacillus.iners	Lactobacillus.phage.Lv.1	0.415889	0.00684382
2211	Lactobacillus.iners	Lactobacillus.plantarum	0.918669	0
7692	Lactobacillus.iners	Lactobacillus.reuteri	0.82853	2.28182e-11
7816	Lactobacillus.iners	Lactobacillus.sanfranciscensis	0.867473	2.16938e-13
7941	Lactobacillus.iners	Lactobacillus.sp..wkB8	0.977015	0
2622	Lactobacillus.iners	Mageeibacillus.indolicus	0.930912	0
9246	Lactobacillus.iners	Oceanobacillus.kimchii	0.534088	0.000322504
3636	Lactobacillus.iners	Paraburkholderia.sprentiae	0.940354	0
3894	Lactobacillus.iners	Pseudomonas.resinovorans	0.946268	0
14772	Lactobacillus.iners	Pseudomonas.virus.EL	0.843504	4.42801e-12
11092	Lactobacillus.iners	Sandaracinus.amylolyticus	0.82853	2.28182e-11
13247	Lactobacillus.jensenii	Abelson.murine.leukemia.virus	0.466438	0.00211261
1475	Lactobacillus.jensenii	Aerococcus.christensenii	0.922859	0
2970	Lactobacillus.jensenii	Aerococcus.urinae	0.409658	0.007818
5094	Lactobacillus.jensenii	Azoarcus.sp..KH32C	0.411593	0.00750352
5297	Lactobacillus.jensenii	Bacillus.thermoamylovorans	0.411593	0.00750352
7065	Lactobacillus.jensenii	Lactobacillus.acetotolerans	0.858121	7.51177e-13
7184	Lactobacillus.jensenii	Lactobacillus.acidipiscis	0.703262	2.93449e-07
1220	Lactobacillus.jensenii	Lactobacillus.acidophilus	0.843166	4.60343e-12
7304	Lactobacillus.jensenii	Lactobacillus.alimentarius	0.858117	7.51399e-13
1584	Lactobacillus.jensenii	Lactobacillus.apis	0.449333	0.00320765
3365	Lactobacillus.jensenii	Lactobacillus.crustorum	0.881195	2.93099e-14
2124	Lactobacillus.jensenii	Lactobacillus.iners	0.921966	0
1319	Lactobacillus.jensenii	Lactobacillus.kefiranofaciens	0.766206	5.2684e-09
2459	Lactobacillus.jensenii	Lactobacillus.kullabergensis	0.7828	1.47496e-09
12764	Lactobacillus.jensenii	Lactobacillus.phage.Lv.1	0.520794	0.000481416
2189	Lactobacillus.jensenii	Lactobacillus.plantarum	0.852838	1.45794e-12
7670	Lactobacillus.jensenii	Lactobacillus.reuteri	0.697657	3.99242e-07
1697	Lactobacillus.jensenii	Lactobacillus.salivarius	0.728135	6.84085e-08
7794	Lactobacillus.jensenii	Lactobacillus.sanfranciscensis	0.718063	1.25671e-07
7919	Lactobacillus.jensenii	Lactobacillus.sp..wkB8	0.858117	7.51399e-13
2600	Lactobacillus.jensenii	Mageeibacillus.indolicus	0.828216	2.35758e-11
9224	Lactobacillus.jensenii	Oceanobacillus.kimchii	0.427545	0.00529994
9774	Lactobacillus.jensenii	Pandoraea.apista	0.422124	0.00597562
3614	Lactobacillus.jensenii	Paraburkholderia.sprentiae	0.821447	4.69527e-11
3872	Lactobacillus.jensenii	Pseudomonas.resinovorans	0.831352	1.69593e-11
14750	Lactobacillus.jensenii	Pseudomonas.virus.EL	0.768939	4.30266e-09
11070	Lactobacillus.jensenii	Sandaracinus.amylolyticus	0.697657	3.99242e-07
11219	Lactobacillus.jensenii	Sphaerochaeta.pleomorpha	0.412295	0.0073921
1874	Lactobacillus.jensenii	Staphylococcus.cohnii	0.42936	0.00508903
11672	Lactobacillus.jensenii	Streptococcus.sp..oral.taxon.431	0.444644	0.00358356
13383	Lactobacillus.johnsonii	Enterobacteria.phage.mEp460	0.855355	1.06648e-12
368	Lactobacillus.johnsonii	Rhodococcus.opacus	0.735807	4.22707e-08
170	Lactobacillus.johnsonii	Xanthomonas.euvesicatoria	0.736335	4.08682e-08
13255	Lactobacillus.kefiranofaciens	Abelson.murine.leukemia.virus	0.458229	0.00258832
1483	Lactobacillus.kefiranofaciens	Aerococcus.christensenii	0.814957	8.85088e-11
7073	Lactobacillus.kefiranofaciens	Lactobacillus.acetotolerans	0.876735	5.77316e-14
7192	Lactobacillus.kefiranofaciens	Lactobacillus.acidipiscis	0.842419	5.0151e-12
7312	Lactobacillus.kefiranofaciens	Lactobacillus.alimentarius	0.876735	5.77316e-14
2330	Lactobacillus.kefiranofaciens	Lactobacillus.amylophilus	0.497697	0.000929839
1592	Lactobacillus.kefiranofaciens	Lactobacillus.apis	0.561409	0.0001341
3373	Lactobacillus.kefiranofaciens	Lactobacillus.crustorum	0.849709	2.1334e-12
2132	Lactobacillus.kefiranofaciens	Lactobacillus.iners	0.866598	2.44693e-13
2467	Lactobacillus.kefiranofaciens	Lactobacillus.kullabergensis	0.908975	2.22045e-16
2537	Lactobacillus.kefiranofaciens	Lactobacillus.paracollinoides	0.441602	0.00384755
2197	Lactobacillus.kefiranofaciens	Lactobacillus.plantarum	0.918526	0
7678	Lactobacillus.kefiranofaciens	Lactobacillus.reuteri	0.900808	8.88178e-16
1705	Lactobacillus.kefiranofaciens	Lactobacillus.salivarius	0.966844	0
7802	Lactobacillus.kefiranofaciens	Lactobacillus.sanfranciscensis	0.881179	2.93099e-14
7927	Lactobacillus.kefiranofaciens	Lactobacillus.sp..wkB8	0.876735	5.77316e-14
2608	Lactobacillus.kefiranofaciens	Mageeibacillus.indolicus	0.88415	1.84297e-14
9232	Lactobacillus.kefiranofaciens	Oceanobacillus.kimchii	0.494961	0.00100223
3622	Lactobacillus.kefiranofaciens	Paraburkholderia.sprentiae	0.872184	1.1191e-13
3880	Lactobacillus.kefiranofaciens	Pseudomonas.resinovorans	0.871956	1.15685e-13
14758	Lactobacillus.kefiranofaciens	Pseudomonas.virus.EL	0.779764	1.87702e-09
11078	Lactobacillus.kefiranofaciens	Sandaracinus.amylolyticus	0.900808	8.88178e-16
1882	Lactobacillus.kefiranofaciens	Staphylococcus.cohnii	0.641281	6.25571e-06
13274	Lactobacillus.kullabergensis	Abelson.murine.leukemia.virus	0.524484	0.000431459
7092	Lactobacillus.kullabergensis	Lactobacillus.acetotolerans	0.966859	0
7211	Lactobacillus.kullabergensis	Lactobacillus.acidipiscis	0.956164	0
7331	Lactobacillus.kullabergensis	Lactobacillus.alimentarius	0.966861	0
3392	Lactobacillus.kullabergensis	Lactobacillus.crustorum	0.887396	1.08802e-14
2556	Lactobacillus.kullabergensis	Lactobacillus.paracollinoides	0.511304	0.000634512
7697	Lactobacillus.kullabergensis	Lactobacillus.reuteri	0.959047	0
7821	Lactobacillus.kullabergensis	Lactobacillus.sanfranciscensis	0.958235	0
7946	Lactobacillus.kullabergensis	Lactobacillus.sp..wkB8	0.966861	0
2627	Lactobacillus.kullabergensis	Mageeibacillus.indolicus	0.943914	0
9251	Lactobacillus.kullabergensis	Oceanobacillus.kimchii	0.595028	4.0761e-05
3641	Lactobacillus.kullabergensis	Paraburkholderia.sprentiae	0.948103	0
3899	Lactobacillus.kullabergensis	Pseudomonas.resinovorans	0.937258	0
14777	Lactobacillus.kullabergensis	Pseudomonas.virus.EL	0.756473	1.06024e-08
11097	Lactobacillus.kullabergensis	Sandaracinus.amylolyticus	0.959047	0
2847	Lactobacillus.paracollinoides	Acidihalobacter.ferrooxidans	0.587546	5.3742e-05
13767	Lactobacillus.paracollinoides	Alcelaphine.gammaherpesvirus.1	0.723123	9.28928e-08
15297	Lactobacillus.paracollinoides	Decapod.hepandensovirus.1	0.443859	0.00365008
6742	Lactobacillus.paracollinoides	Francisella.tularensis	0.694244	4.79954e-07
7093	Lactobacillus.paracollinoides	Lactobacillus.acetotolerans	0.4756	0.00167415
7212	Lactobacillus.paracollinoides	Lactobacillus.acidipiscis	0.536811	0.000296483
7332	Lactobacillus.paracollinoides	Lactobacillus.alimentarius	0.475602	0.00167406
3393	Lactobacillus.paracollinoides	Lactobacillus.crustorum	0.461821	0.00236966
7698	Lactobacillus.paracollinoides	Lactobacillus.reuteri	0.460257	0.00246277
7822	Lactobacillus.paracollinoides	Lactobacillus.sanfranciscensis	0.486115	0.00127173
7947	Lactobacillus.paracollinoides	Lactobacillus.sp..wkB8	0.475602	0.00167406
2628	Lactobacillus.paracollinoides	Mageeibacillus.indolicus	0.442535	0.00376479
3642	Lactobacillus.paracollinoides	Paraburkholderia.sprentiae	0.512525	0.000612638
3900	Lactobacillus.paracollinoides	Pseudomonas.resinovorans	0.488406	0.00119638
14778	Lactobacillus.paracollinoides	Pseudomonas.virus.EL	0.41336	0.00722579
2700	Lactobacillus.paracollinoides	Rhizobium.gallicum	0.703622	2.87625e-07
11098	Lactobacillus.paracollinoides	Sandaracinus.amylolyticus	0.460257	0.00246277
14867	Lactobacillus.phage.Lv.1	Pseudomonas.virus.EL	0.413193	0.00725168
13270	Lactobacillus.plantarum	Abelson.murine.leukemia.virus	0.485054	0.00130801
2993	Lactobacillus.plantarum	Aerococcus.urinae	0.420512	0.00619036
5117	Lactobacillus.plantarum	Azoarcus.sp..KH32C	0.427792	0.00527074
5320	Lactobacillus.plantarum	Bacillus.thermoamylovorans	0.427792	0.00527074
7088	Lactobacillus.plantarum	Lactobacillus.acetotolerans	0.899869	1.33227e-15
7207	Lactobacillus.plantarum	Lactobacillus.acidipiscis	0.737876	3.70183e-08
7327	Lactobacillus.plantarum	Lactobacillus.alimentarius	0.899866	1.33227e-15
7448	Lactobacillus.plantarum	Lactobacillus.amylolyticus	0.47975	0.00150355
2345	Lactobacillus.plantarum	Lactobacillus.amylophilus	0.510137	0.000656052
3388	Lactobacillus.plantarum	Lactobacillus.crustorum	0.865254	2.93765e-13
2482	Lactobacillus.plantarum	Lactobacillus.kullabergensis	0.86502	3.03313e-13
12787	Lactobacillus.plantarum	Lactobacillus.phage.Lv.1	0.447058	0.00338552
7693	Lactobacillus.plantarum	Lactobacillus.reuteri	0.857778	7.84706e-13
7817	Lactobacillus.plantarum	Lactobacillus.sanfranciscensis	0.821014	4.90208e-11
7942	Lactobacillus.plantarum	Lactobacillus.sp..wkB8	0.899866	1.33227e-15
2623	Lactobacillus.plantarum	Mageeibacillus.indolicus	0.906002	4.44089e-16
9247	Lactobacillus.plantarum	Oceanobacillus.kimchii	0.473623	0.00176131
9797	Lactobacillus.plantarum	Pandoraea.apista	0.425714	0.00552034
3637	Lactobacillus.plantarum	Paraburkholderia.sprentiae	0.829663	2.02682e-11
3895	Lactobacillus.plantarum	Pseudomonas.resinovorans	0.868063	1.9984e-13
14773	Lactobacillus.plantarum	Pseudomonas.virus.EL	0.740779	3.06666e-08
11093	Lactobacillus.plantarum	Sandaracinus.amylolyticus	0.857778	7.84706e-13
13328	Lactobacillus.reuteri	Abelson.murine.leukemia.virus	0.48347	0.00136391
7875	Lactobacillus.reuteri	Lactobacillus.sanfranciscensis	0.915505	0
8000	Lactobacillus.reuteri	Lactobacillus.sp..wkB8	0.899193	1.33227e-15
9305	Lactobacillus.reuteri	Oceanobacillus.kimchii	0.568175	0.000106618
14831	Lactobacillus.reuteri	Pseudomonas.virus.EL	0.636319	7.76251e-06
11151	Lactobacillus.reuteri	Sandaracinus.amylolyticus	1	0
13262	Lactobacillus.salivarius	Abelson.murine.leukemia.virus	0.457601	0.00262829
7080	Lactobacillus.salivarius	Lactobacillus.acetotolerans	0.873928	8.70415e-14
7199	Lactobacillus.salivarius	Lactobacillus.acidipiscis	0.874414	8.10463e-14
7319	Lactobacillus.salivarius	Lactobacillus.alimentarius	0.87393	8.70415e-14
2337	Lactobacillus.salivarius	Lactobacillus.amylophilus	0.506067	0.000736429
3380	Lactobacillus.salivarius	Lactobacillus.crustorum	0.823171	3.95035e-11
2139	Lactobacillus.salivarius	Lactobacillus.iners	0.841904	5.31841e-12
2474	Lactobacillus.salivarius	Lactobacillus.kullabergensis	0.930958	0
2544	Lactobacillus.salivarius	Lactobacillus.paracollinoides	0.481734	0.00142758
2204	Lactobacillus.salivarius	Lactobacillus.plantarum	0.87988	3.59712e-14
7685	Lactobacillus.salivarius	Lactobacillus.reuteri	0.934269	0
7809	Lactobacillus.salivarius	Lactobacillus.sanfranciscensis	0.894014	3.55271e-15
7934	Lactobacillus.salivarius	Lactobacillus.sp..wkB8	0.87393	8.70415e-14
2615	Lactobacillus.salivarius	Mageeibacillus.indolicus	0.885328	1.5099e-14
9239	Lactobacillus.salivarius	Oceanobacillus.kimchii	0.518328	0.000517639
3629	Lactobacillus.salivarius	Paraburkholderia.sprentiae	0.873367	9.4369e-14
3887	Lactobacillus.salivarius	Pseudomonas.resinovorans	0.900042	1.33227e-15
14765	Lactobacillus.salivarius	Pseudomonas.virus.EL	0.764727	5.87166e-09
11085	Lactobacillus.salivarius	Sandaracinus.amylolyticus	0.934269	0
1889	Lactobacillus.salivarius	Staphylococcus.cohnii	0.680882	9.63952e-07
13329	Lactobacillus.sanfranciscensis	Abelson.murine.leukemia.virus	0.51003	0.000658061
8001	Lactobacillus.sanfranciscensis	Lactobacillus.sp..wkB8	0.941141	0
9306	Lactobacillus.sanfranciscensis	Oceanobacillus.kimchii	0.597268	3.7472e-05
14832	Lactobacillus.sanfranciscensis	Pseudomonas.virus.EL	0.672696	1.45197e-06
11152	Lactobacillus.sanfranciscensis	Sandaracinus.amylolyticus	0.915505	0
13330	Lactobacillus.sp..wkB8	Abelson.murine.leukemia.virus	0.552038	0.000182754
9307	Lactobacillus.sp..wkB8	Oceanobacillus.kimchii	0.585588	5.77091e-05
14833	Lactobacillus.sp..wkB8	Pseudomonas.virus.EL	0.790801	7.66908e-10
11153	Lactobacillus.sp..wkB8	Sandaracinus.amylolyticus	0.899193	1.33227e-15
12848	Laribacter.hongkongensis	Lactobacillus.phage.Lv.1	0.719072	1.18384e-07
9858	Laribacter.hongkongensis	Pandoraea.apista	0.589297	5.04051e-05
14324	Laribacter.hongkongensis	Pseudomonas.phage.PA16	0.54363	0.000239407
10281	Laribacter.hongkongensis	Pseudomonas.pohangensis	0.513321	0.000598753
14834	Laribacter.hongkongensis	Pseudomonas.virus.EL	0.506478	0.000727935
11303	Laribacter.hongkongensis	Sphaerochaeta.pleomorpha	0.586742	5.53404e-05
116	Leptospira.santarosai	Azospira.oryzae	0.426705	0.00540007
287	Leptospira.santarosai	Bacillus.cereus	-0.417116	0.00666479
5471	Leptospira.santarosai	Borrelia.miyamotoi	0.499952	0.000873728
831	Leptospira.santarosai	Burkholderia.pseudomallei	-0.449153	0.00322138
182	Leptospira.santarosai	Citrobacter.amalonaticus	0.40282	0.00902233
311	Leptospira.santarosai	Clostridium.sp..DL.VIII	0.496431	0.000962742
606	Leptospira.santarosai	cyanobacterium.endosymbiont.of.Epithemia.turgida	0.45119	0.00306859
15764	Leptospira.santarosai	Cyprinid.herpesvirus.3	0.440164	0.00397813
1092	Leptospira.santarosai	Halomicronema.hongdechloris	0.446425	0.00343645
15411	Leptospira.santarosai	Human.endogenous.retrovirus.K	-0.496758	0.000954155
9327	Leptospira.santarosai	Octadecabacter.arcticus	0.448819	0.00324706
389	Leptospira.santarosai	Sinorhizobium.sp..RAC02	0.620355	1.51587e-05
11792	Leptospira.santarosai	Streptomyces.katrae	0.448819	0.00324706
3463	Leptotrichia.sp..oral.taxon.847	Micromonospora.echinospora	0.693782	4.91965e-07
14088	Leptotrichia.sp..oral.taxon.847	Murine.osteosarcoma.virus	0.684736	7.91281e-07
298	Listeria.ivanovii	Bacillus.cereus	-0.541667	0.000254726
842	Listeria.ivanovii	Burkholderia.pseudomallei	-0.415317	0.00692858
457	Listeria.ivanovii	Clostridium.perfringens	0.640619	6.43997e-06
322	Listeria.ivanovii	Clostridium.sp..DL.VIII	0.479747	0.0015037
9892	Listeria.ivanovii	Plantactinospora.sp..BB1	0.407634	0.00815912
13276	Mageeibacillus.indolicus	Abelson.murine.leukemia.virus	0.537378	0.000291315
7094	Mageeibacillus.indolicus	Lactobacillus.acetotolerans	0.955237	0
7213	Mageeibacillus.indolicus	Lactobacillus.acidipiscis	0.847358	2.82419e-12
7333	Mageeibacillus.indolicus	Lactobacillus.alimentarius	0.955238	0
3394	Mageeibacillus.indolicus	Lactobacillus.crustorum	0.868504	1.88072e-13
7699	Mageeibacillus.indolicus	Lactobacillus.reuteri	0.919435	0
7823	Mageeibacillus.indolicus	Lactobacillus.sanfranciscensis	0.898839	1.55431e-15
7948	Mageeibacillus.indolicus	Lactobacillus.sp..wkB8	0.955238	0
9253	Mageeibacillus.indolicus	Oceanobacillus.kimchii	0.552115	0.000182299
3643	Mageeibacillus.indolicus	Paraburkholderia.sprentiae	0.8848	1.64313e-14
3901	Mageeibacillus.indolicus	Pseudomonas.resinovorans	0.924177	0
14779	Mageeibacillus.indolicus	Pseudomonas.virus.EL	0.742988	2.653e-08
11099	Mageeibacillus.indolicus	Sandaracinus.amylolyticus	0.919435	0
14664	Mesoplasma.syrphidae	Human.alphaherpesvirus.2	0.926142	0
10426	Microbacterium.aurum	Pseudomonas.synxantha	0.525684	0.000416255
10715	Microbacterium.aurum	Pseudomonas.tolaasii	0.429553	0.00506707
11758	Microbacterium.aurum	Streptococcus.sp..oral.taxon.431	0.840319	6.3638e-12
9042	Microbacterium.sp..No..7	Nitrosococcus.halophilus	0.976988	0
9176	Microbacterium.sp..No..7	Nostoc.sp..NIES.4103	0.976988	0
10427	Microbacterium.sp..No..7	Pseudomonas.synxantha	0.682498	8.87701e-07
10862	Microbacterium.sp..No..7	Rhodococcus.sp..YL.1	1	0
12377	Microbacterium.sp..No..7	Thermus.sp..CCB_US3_UF1	0.976988	0
14962	Micromonospora.echinospora	BeAn.58058.virus	0.661667	2.4723e-06
14112	Micromonospora.echinospora	Murine.osteosarcoma.virus	0.90863	2.22045e-16
13993	Muribaculum.intestinale	Pseudomonas.phage.F10	0.556758	0.000156552
10572	Muribaculum.intestinale	Pseudomonas.syringae	0.830286	1.89821e-11
13012	Muribaculum.intestinale	Pseudomonas.virus.LKA1	0.788605	9.20279e-10
13662	Muribaculum.intestinale	Pseudomonas.virus.phiCTX	0.461496	0.00238877
12067	Muribaculum.intestinale	Streptomyces.roseochromogenus	1	0
15047	Murine.osteosarcoma.virus	BeAn.58058.virus	0.70748	2.31666e-07
6640	Mycoplasma.wenyonii	Enterobacter.asburiae	0.525823	0.000414516
9538	Mycoplasma.wenyonii	Oscillatoria.acuminata	0.673816	1.37386e-06
13126	Mycoplasma.wenyonii	Ross.River.virus	0.577527	7.70083e-05
9314	Myroides.profundi	Oceanobacillus.kimchii	0.760534	7.95057e-09
1903	Neisseria.gonorrhoeae	Acinetobacter.baumannii	0.621802	1.42879e-05
4668	Neisseria.gonorrhoeae	Acinetobacter.johnsonii	0.46512	0.00218333
6007	Neisseria.gonorrhoeae	Cellulophaga.algicola	0.498207	0.000916883
6340	Neisseria.gonorrhoeae	Comamonas.testosteroni	0.46512	0.00218333
15588	Neisseria.gonorrhoeae	Human.endogenous.retrovirus.K.2	0.40035	0.00949488
1237	Neisseria.gonorrhoeae	Lactobacillus.helveticus	0.449518	0.00319352
8527	Neisseria.gonorrhoeae	Muribaculum.intestinale	0.462883	0.00230823
4107	Neisseria.gonorrhoeae	Pseudomonas.stutzeri	0.409398	0.00786109
2713	Neisseria.gonorrhoeae	Shinella.sp..HZN7	0.417561	0.00660087
11947	Neisseria.gonorrhoeae	Streptomyces.roseochromogenus	0.462883	0.00230823
9180	Nitrosococcus.halophilus	Nostoc.sp..NIES.4103	1	0
10431	Nitrosococcus.halophilus	Pseudomonas.synxantha	0.741295	2.96497e-08
10866	Nitrosococcus.halophilus	Rhodococcus.sp..YL.1	0.976971	0
12381	Nitrosococcus.halophilus	Thermus.sp..CCB_US3_UF1	1	0
10432	Nostoc.sp..NIES.4103	Pseudomonas.synxantha	0.741295	2.96497e-08
10867	Nostoc.sp..NIES.4103	Rhodococcus.sp..YL.1	0.976971	0
12382	Nostoc.sp..NIES.4103	Thermus.sp..CCB_US3_UF1	1	0
11163	Oceanobacillus.kimchii	Sandaracinus.amylolyticus	0.568175	0.000106618
15363	Octadecabacter.arcticus	Decapod.hepandensovirus.1	0.563304	0.00012582
11919	Octadecabacter.arcticus	Streptomyces.katrae	1	0
13180	Oscillatoria.acuminata	Ross.River.virus	0.819176	5.87839e-11
14426	Paenibacillus.crassostreae	Escherichia.virus.IME08	0.423814	0.00575733
12151	Paenibacillus.crassostreae	Streptomyces.sp..4F	0.405626	0.00851021
12622	Paenibacillus.crassostreae	Vibrio.campbellii	0.426387	0.0054384
11465	Paenibacillus.sp..FSL.H7.0737	Sphaerospermopsis.kisseleviana	0.637198	7.47336e-06
12861	Pandoraea.apista	Lactobacillus.phage.Lv.1	0.807883	1.71845e-10
11316	Pandoraea.apista	Sphaerochaeta.pleomorpha	0.661449	2.49779e-06
13289	Paraburkholderia.sprentiae	Abelson.murine.leukemia.virus	0.504718	0.000764938
7107	Paraburkholderia.sprentiae	Lactobacillus.acetotolerans	0.930426	0
7226	Paraburkholderia.sprentiae	Lactobacillus.acidipiscis	0.966833	0
7346	Paraburkholderia.sprentiae	Lactobacillus.alimentarius	0.930426	0
7712	Paraburkholderia.sprentiae	Lactobacillus.reuteri	0.834981	1.14859e-11
7836	Paraburkholderia.sprentiae	Lactobacillus.sanfranciscensis	0.875484	6.92779e-14
7961	Paraburkholderia.sprentiae	Lactobacillus.sp..wkB8	0.930426	0
9266	Paraburkholderia.sprentiae	Oceanobacillus.kimchii	0.538459	0.000281669
3914	Paraburkholderia.sprentiae	Pseudomonas.resinovorans	0.900426	1.11022e-15
14792	Paraburkholderia.sprentiae	Pseudomonas.virus.EL	0.844571	3.9142e-12
11112	Paraburkholderia.sprentiae	Sandaracinus.amylolyticus	0.834981	1.14859e-11
5037	Paracoccus.mutanolyticus	Arcobacter.trophiarum	0.643369	5.70613e-06
5758	Paracoccus.mutanolyticus	Carnobacterium.divergens	0.893705	3.77476e-15
6642	Paracoccus.mutanolyticus	Enterobacter.asburiae	0.552604	0.000179415
6873	Paracoccus.mutanolyticus	Helicobacter.cinaedi	0.808734	1.58904e-10
6304	Pelosinus.fermentans	Clostridioides.difficile	0.462398	0.00233611
15089	Photorhabdus.asymbiotica	Ateline.gammaherpesvirus.3	0.537867	0.000286914
10049	Photorhabdus.asymbiotica	Pseudomonas.balearica	0.503657	0.000788059
14507	Plantactinospora.sp..BB1	Escherichia.virus.IME08	0.477681	0.00158658
189	Polynucleobacter.necessarius	Citrobacter.amalonaticus	0.542781	0.000245929
453	Polynucleobacter.necessarius	Clostridium.perfringens	0.45847	0.00257309
483	Polynucleobacter.necessarius	Cupriavidus.oxalaticus	0.441125	0.00389043
2034	Polynucleobacter.necessarius	Desulfurella.acetivorans	0.459474	0.00251058
14383	Polynucleobacter.necessarius	Escherichia.virus.IME08	0.539483	0.000272806
9888	Polynucleobacter.necessarius	Plantactinospora.sp..BB1	0.663007	2.32015e-06
13226	Pseudomonas.aeruginosa	Abelson.murine.leukemia.virus	0.494412	0.00101734
1151	Pseudomonas.aeruginosa	Achromobacter.xylosoxidans	0.777067	2.31785e-09
4679	Pseudomonas.aeruginosa	Acinetobacter.johnsonii	0.496196	0.000968949
5174	Pseudomonas.aeruginosa	Azospirillum.thiophilum	0.504939	0.000760206
5588	Pseudomonas.aeruginosa	Burkholderia.sp..MSMB0856	0.504939	0.000760206
5909	Pseudomonas.aeruginosa	Cedecea.neteri	0.787999	9.67406e-10
6351	Pseudomonas.aeruginosa	Comamonas.testosteroni	0.496196	0.000968949
8024	Pseudomonas.aeruginosa	Laribacter.hongkongensis	0.616655	1.76091e-05
13884	Pseudomonas.aeruginosa	Pseudomonas.phage.F10	0.664097	2.20283e-06
14219	Pseudomonas.aeruginosa	Pseudomonas.phage.PA16	0.714487	1.54992e-07
10176	Pseudomonas.aeruginosa	Pseudomonas.pohangensis	0.545944	0.000222423
3939	Pseudomonas.aeruginosa	Pseudomonas.rhodesiae	0.705844	2.54036e-07
12903	Pseudomonas.aeruginosa	Pseudomonas.virus.LKA1	0.749739	1.68826e-08
13553	Pseudomonas.aeruginosa	Pseudomonas.virus.phiCTX	0.863957	3.49942e-13
12426	Pseudomonas.aeruginosa	Verminephrobacter.eiseniae	0.52539	0.000419938
15194	Pseudomonas.balearica	Ateline.gammaherpesvirus.3	0.797783	4.23336e-10
4760	Pseudomonas.fluorescens	Aeromonas.salmonicida	0.497077	0.000945839
5363	Pseudomonas.fluorescens	Borrelia.anserina	0.497077	0.000945839
868	Pseudomonas.fluorescens	Cohaesibacter.sp..ES.047	0.529044	0.000376176
637	Pseudomonas.fluorescens	Enterococcus.casseliflavus	0.453804	0.00288179
85	Pseudomonas.fluorescens	Lactobacillus.delbrueckii	0.446326	0.00344453
8392	Pseudomonas.fluorescens	Microbacterium.sp..No..7	0.488083	0.00120675
3410	Pseudomonas.fluorescens	Micromonospora.echinospora	0.444879	0.00356382
14035	Pseudomonas.fluorescens	Murine.osteosarcoma.virus	0.465378	0.00216937
8918	Pseudomonas.fluorescens	Nitrosococcus.halophilus	0.497077	0.000945839
9052	Pseudomonas.fluorescens	Nostoc.sp..NIES.4103	0.497077	0.000945839
4012	Pseudomonas.fluorescens	Pseudomonas.sp..TKP	0.40748	0.00818559
10303	Pseudomonas.fluorescens	Pseudomonas.synxantha	0.521973	0.00046493
4285	Pseudomonas.fluorescens	Rhodococcus.erythropolis	0.519564	0.000499193
10738	Pseudomonas.fluorescens	Rhodococcus.sp..YL.1	0.488076	0.00120699
12253	Pseudomonas.fluorescens	Thermus.sp..CCB_US3_UF1	0.497077	0.000945839
15046	Pseudomonas.phage.F10	BeAn.58058.virus	0.51232	0.000616267
14364	Pseudomonas.phage.F10	Pseudomonas.phage.PA16	0.885372	1.5099e-14
15048	Pseudomonas.phage.PA16	BeAn.58058.virus	0.465901	0.00214118
14876	Pseudomonas.phage.PA16	Pseudomonas.virus.EL	0.401635	0.0092465
14005	Pseudomonas.pohangensis	Pseudomonas.phage.F10	0.605022	2.78688e-05
14340	Pseudomonas.pohangensis	Pseudomonas.phage.PA16	0.826041	2.95115e-11
13674	Pseudomonas.pohangensis	Pseudomonas.virus.phiCTX	0.424764	0.00563772
3056	Pseudomonas.putida	Arenibacter.algicola	0.978281	0
1538	Pseudomonas.putida	Bacillus.thuringiensis	0.921744	0
15629	Pseudomonas.putida	Human.endogenous.retrovirus.K.2	0.465731	0.00215033
4239	Pseudomonas.putida	Ralstonia.solanacearum	0.981839	0
13292	Pseudomonas.resinovorans	Abelson.murine.leukemia.virus	0.529718	0.000368571
7110	Pseudomonas.resinovorans	Lactobacillus.acetotolerans	0.970235	0
7229	Pseudomonas.resinovorans	Lactobacillus.acidipiscis	0.861586	4.79172e-13
7349	Pseudomonas.resinovorans	Lactobacillus.alimentarius	0.970236	0
7715	Pseudomonas.resinovorans	Lactobacillus.reuteri	0.871338	1.26343e-13
7839	Pseudomonas.resinovorans	Lactobacillus.sanfranciscensis	0.913011	0
7964	Pseudomonas.resinovorans	Lactobacillus.sp..wkB8	0.970236	0
9269	Pseudomonas.resinovorans	Oceanobacillus.kimchii	0.563938	0.000123155
14795	Pseudomonas.resinovorans	Pseudomonas.virus.EL	0.839719	6.80811e-12
11115	Pseudomonas.resinovorans	Sandaracinus.amylolyticus	0.871338	1.26343e-13
13293	Pseudomonas.rhodesiae	Abelson.murine.leukemia.virus	0.798387	4.01691e-10
5241	Pseudomonas.rhodesiae	Azospirillum.thiophilum	0.857993	7.63389e-13
14968	Pseudomonas.rhodesiae	BeAn.58058.virus	0.478388	0.00155776
5655	Pseudomonas.rhodesiae	Burkholderia.sp..MSMB0856	0.857993	7.63389e-13
13951	Pseudomonas.rhodesiae	Pseudomonas.phage.F10	0.601687	3.16835e-05
14286	Pseudomonas.rhodesiae	Pseudomonas.phage.PA16	0.56116	0.000135224
12970	Pseudomonas.rhodesiae	Pseudomonas.virus.LKA1	0.580991	6.80923e-05
13620	Pseudomonas.rhodesiae	Pseudomonas.virus.phiCTX	0.791006	7.53924e-10
12493	Pseudomonas.rhodesiae	Verminephrobacter.eiseniae	0.862546	4.22107e-13
801	Pseudomonas.sp..PONIH3	Acinetobacter.bereziniae	0.537106	0.000293785
549	Pseudomonas.sp..PONIH3	Ralstonia.insidiosa	0.643005	5.79868e-06
724	Pseudomonas.sp..PONIH3	Ralstonia.pickettii	0.468419	0.00201009
4392	Pseudomonas.sp..PONIH3	Serratia.fonticola	0.537237	0.000292595
762	Pseudomonas.sp..PONIH3	Stenotrophomonas.maltophilia	0.655475	3.3018e-06
4844	Pseudomonas.sp..TKP	Aeromonas.salmonicida	0.405224	0.00858199
5447	Pseudomonas.sp..TKP	Borrelia.anserina	0.405224	0.00858199
8347	Pseudomonas.sp..TKP	Microbacterium.aurum	0.94129	0
8476	Pseudomonas.sp..TKP	Microbacterium.sp..No..7	0.476956	0.00161662
9002	Pseudomonas.sp..TKP	Nitrosococcus.halophilus	0.405224	0.00858199
9136	Pseudomonas.sp..TKP	Nostoc.sp..NIES.4103	0.405224	0.00858199
10387	Pseudomonas.sp..TKP	Pseudomonas.synxantha	0.759858	8.34389e-09
4369	Pseudomonas.sp..TKP	Rhodococcus.erythropolis	0.899968	1.33227e-15
10822	Pseudomonas.sp..TKP	Rhodococcus.sp..YL.1	0.476978	0.00161569
11719	Pseudomonas.sp..TKP	Streptococcus.sp..oral.taxon.431	0.790743	7.70652e-10
12337	Pseudomonas.sp..TKP	Thermus.sp..CCB_US3_UF1	0.405224	0.00858199
12812	Pseudomonas.stutzeri	Lactobacillus.phage.Lv.1	0.419775	0.00629082
8607	Pseudomonas.stutzeri	Muribaculum.intestinale	0.737878	3.7013e-08
13953	Pseudomonas.stutzeri	Pseudomonas.phage.F10	0.495837	0.000978523
14288	Pseudomonas.stutzeri	Pseudomonas.phage.PA16	0.414288	0.00708357
10532	Pseudomonas.stutzeri	Pseudomonas.syringae	0.769877	4.01151e-09
12972	Pseudomonas.stutzeri	Pseudomonas.virus.LKA1	0.490023	0.00114561
11267	Pseudomonas.stutzeri	Sphaerochaeta.pleomorpha	0.522151	0.000462482
12027	Pseudomonas.stutzeri	Streptomyces.roseochromogenus	0.737878	3.7013e-08
10876	Pseudomonas.synxantha	Rhodococcus.sp..YL.1	0.68247	8.88944e-07
11773	Pseudomonas.synxantha	Streptococcus.sp..oral.taxon.431	0.606214	2.66098e-05
12391	Pseudomonas.synxantha	Thermus.sp..CCB_US3_UF1	0.741295	2.96497e-08
13026	Pseudomonas.syringae	Pseudomonas.virus.LKA1	0.562211	0.00013054
12081	Pseudomonas.syringae	Streptomyces.roseochromogenus	0.830286	1.89821e-11
15926	Pseudomonas.virus.EL	Cyprinid.herpesvirus.3	-0.427969	0.00524992
13365	Pseudomonas.virus.LKA1	Abelson.murine.leukemia.virus	0.474489	0.00172264
14023	Pseudomonas.virus.LKA1	Pseudomonas.phage.F10	0.833596	1.33431e-11
14358	Pseudomonas.virus.LKA1	Pseudomonas.phage.PA16	0.640669	6.42586e-06
13692	Pseudomonas.virus.LKA1	Pseudomonas.virus.phiCTX	0.904731	4.44089e-16
15044	Pseudomonas.virus.phiCTX	BeAn.58058.virus	0.428862	0.0051461
14027	Pseudomonas.virus.phiCTX	Pseudomonas.phage.F10	0.814361	9.37042e-11
14362	Pseudomonas.virus.phiCTX	Pseudomonas.phage.PA16	0.692672	5.21998e-07
3108	Pseudonocardia.dioxanivorans	Bordetella.bronchiseptica	0.419002	0.00639753
847	Pseudonocardia.dioxanivorans	Burkholderia.pseudomallei	-0.412363	0.00738136
15780	Pseudonocardia.dioxanivorans	Cyprinid.herpesvirus.3	0.497864	0.000925591
2043	Pseudonocardia.dioxanivorans	Desulfurella.acetivorans	0.477862	0.00157918
814	Ralstonia.insidiosa	Acinetobacter.bereziniae	0.89553	2.66454e-15
664	Ralstonia.insidiosa	Enterococcus.casseliflavus	0.645733	5.13765e-06
737	Ralstonia.insidiosa	Ralstonia.pickettii	0.861537	4.82281e-13
4405	Ralstonia.insidiosa	Serratia.fonticola	0.837229	8.98104e-12
775	Ralstonia.insidiosa	Stenotrophomonas.maltophilia	0.941646	0
819	Ralstonia.pickettii	Acinetobacter.bereziniae	0.916039	0
10335	Ralstonia.pickettii	Pseudomonas.synxantha	0.508222	0.000692837
4317	Ralstonia.pickettii	Rhodococcus.erythropolis	0.423027	0.00585805
4410	Ralstonia.pickettii	Serratia.fonticola	0.732611	5.17588e-08
780	Ralstonia.pickettii	Stenotrophomonas.maltophilia	0.767145	4.91595e-09
15669	Ralstonia.solanacearum	Human.endogenous.retrovirus.K.2	0.428952	0.0051358
2849	Rhizobium.gallicum	Acidihalobacter.ferrooxidans	0.653285	3.65175e-06
13769	Rhizobium.gallicum	Alcelaphine.gammaherpesvirus.1	0.796675	4.65912e-10
15299	Rhizobium.gallicum	Decapod.hepandensovirus.1	0.531199	0.000352332
6744	Rhizobium.gallicum	Francisella.tularensis	0.75616	1.08375e-08
4847	Rhodococcus.erythropolis	Aeromonas.salmonicida	0.760706	7.85333e-09
5450	Rhodococcus.erythropolis	Borrelia.anserina	0.760706	7.85333e-09
15670	Rhodococcus.erythropolis	Human.endogenous.retrovirus.K.2	0.436518	0.00432671
8350	Rhodococcus.erythropolis	Microbacterium.aurum	0.708303	2.2112e-07
8479	Rhodococcus.erythropolis	Microbacterium.sp..No..7	0.810121	1.39722e-10
9005	Rhodococcus.erythropolis	Nitrosococcus.halophilus	0.760706	7.85333e-09
9139	Rhodococcus.erythropolis	Nostoc.sp..NIES.4103	0.760706	7.85333e-09
10390	Rhodococcus.erythropolis	Pseudomonas.synxantha	0.867329	2.21156e-13
10679	Rhodococcus.erythropolis	Pseudomonas.tolaasii	0.405911	0.00845955
10825	Rhodococcus.erythropolis	Rhodococcus.sp..YL.1	0.810133	1.39575e-10
11722	Rhodococcus.erythropolis	Streptococcus.sp..oral.taxon.431	0.521786	0.000467502
12340	Rhodococcus.erythropolis	Thermus.sp..CCB_US3_UF1	0.760706	7.85333e-09
13394	Rhodococcus.opacus	Enterobacteria.phage.mEp460	0.850312	1.98375e-12
12394	Rhodococcus.sp..YL.1	Thermus.sp..CCB_US3_UF1	0.976971	0
14514	Salipiger.profundus	Escherichia.virus.IME08	0.495477	0.000988196
12239	Salipiger.profundus	Streptomyces.sp..4F	0.652739	3.74424e-06
13353	Sandaracinus.amylolyticus	Abelson.murine.leukemia.virus	0.48347	0.00136391
14856	Sandaracinus.amylolyticus	Pseudomonas.virus.EL	0.636319	7.76251e-06
15475	Shinella.sp..HZN7	Human.endogenous.retrovirus.K	0.43438	0.00454321
8590	Shinella.sp..HZN7	Muribaculum.intestinale	0.633237	8.859e-06
4170	Shinella.sp..HZN7	Pseudomonas.stutzeri	0.579014	7.306e-05
10515	Shinella.sp..HZN7	Pseudomonas.syringae	0.877472	5.15143e-14
10660	Shinella.sp..HZN7	Pseudomonas.tolaasii	0.600556	3.30818e-05
12955	Shinella.sp..HZN7	Pseudomonas.virus.LKA1	0.410268	0.00771766
12010	Shinella.sp..HZN7	Streptomyces.roseochromogenus	0.633237	8.859e-06
1982	Sinorhizobium.sp..RAC02	Chondrocystis.sp..NIES.4102	0.491343	0.00110561
15782	Sinorhizobium.sp..RAC02	Cyprinid.herpesvirus.3	0.490006	0.00114615
12871	Sphaerochaeta.pleomorpha	Lactobacillus.phage.Lv.1	0.804524	2.33286e-10
14347	Sphaerochaeta.pleomorpha	Pseudomonas.phage.PA16	0.527248	0.000397146
14857	Sphaerochaeta.pleomorpha	Pseudomonas.virus.EL	0.419417	0.0063401
1953	Staphylococcus.cohnii	Acinetobacter.baumannii	0.443533	0.00367811
5840	Staphylococcus.cohnii	Carnobacterium.maltaromaticum	0.400638	0.0094388
7083	Staphylococcus.cohnii	Lactobacillus.acetotolerans	0.543102	0.000243449
7202	Staphylococcus.cohnii	Lactobacillus.acidipiscis	0.518124	0.000520735
7322	Staphylococcus.cohnii	Lactobacillus.alimentarius	0.543104	0.00024343
2408	Staphylococcus.cohnii	Lactobacillus.crispatus.2	0.420261	0.00622438
3383	Staphylococcus.cohnii	Lactobacillus.crustorum	0.438956	0.00409075
2142	Staphylococcus.cohnii	Lactobacillus.iners	0.489143	0.00117302
2477	Staphylococcus.cohnii	Lactobacillus.kullabergensis	0.607405	2.54049e-05
2207	Staphylococcus.cohnii	Lactobacillus.plantarum	0.625334	1.23519e-05
7688	Staphylococcus.cohnii	Lactobacillus.reuteri	0.688909	6.36851e-07
7812	Staphylococcus.cohnii	Lactobacillus.sanfranciscensis	0.581968	6.57548e-05
7937	Staphylococcus.cohnii	Lactobacillus.sp..wkB8	0.543104	0.00024343
2618	Staphylococcus.cohnii	Mageeibacillus.indolicus	0.744481	2.40351e-08
8577	Staphylococcus.cohnii	Muribaculum.intestinale	0.592823	4.42521e-05
3632	Staphylococcus.cohnii	Paraburkholderia.sprentiae	0.490996	0.00111599
3890	Staphylococcus.cohnii	Pseudomonas.resinovorans	0.556611	0.000157311
4157	Staphylococcus.cohnii	Pseudomonas.stutzeri	0.470283	0.0019176
10502	Staphylococcus.cohnii	Pseudomonas.syringae	0.546173	0.000220804
12942	Staphylococcus.cohnii	Pseudomonas.virus.LKA1	0.412722	0.007325
11088	Staphylococcus.cohnii	Sandaracinus.amylolyticus	0.688909	6.36851e-07
2763	Staphylococcus.cohnii	Shinella.sp..HZN7	0.493257	0.0010498
11997	Staphylococcus.cohnii	Streptomyces.roseochromogenus	0.592823	4.42521e-05
7557	Staphylococcus.nepalensis	Lactobacillus.heilongjiangensis	0.527708	0.00039168
820	Stenotrophomonas.maltophilia	Acinetobacter.bereziniae	0.854158	1.23812e-12
15793	Stenotrophomonas.maltophilia	Cyprinid.herpesvirus.3	-0.409174	0.00789842
4411	Stenotrophomonas.maltophilia	Serratia.fonticola	0.80255	2.78404e-10
15763	Streptococcus.pyogenes	Cyprinid.herpesvirus.3	0.414893	0.00699213
15410	Streptococcus.pyogenes	Human.endogenous.retrovirus.K	-0.48915	0.00117279
15586	Streptococcus.pyogenes	Human.endogenous.retrovirus.K.2	-0.418791	0.006427
220	Streptococcus.pyogenes	Listeria.ivanovii	0.415086	0.00696309
15380	Streptomyces.katrae	Decapod.hepandensovirus.1	0.563304	0.00012582
14017	Streptomyces.roseochromogenus	Pseudomonas.phage.F10	0.556758	0.000156552
13036	Streptomyces.roseochromogenus	Pseudomonas.virus.LKA1	0.788605	9.20279e-10
13686	Streptomyces.roseochromogenus	Pseudomonas.virus.phiCTX	0.461496	0.00238877
14522	Streptomyces.sp..4F	Escherichia.virus.IME08	0.478076	0.00157044
13198	Streptomyces.sp..4F	Ross.River.virus	0.459127	0.00253204
4573	Streptomyces.sp..ICC1	Acetobacterium.sp..KB.1	0.41969	0.00630242
4963	Streptomyces.sp..ICC1	Arcobacter.trophiarum	0.457228	0.00265228
6118	Streptomyces.sp..ICC1	Clostridiaceae.bacterium.14S0207	0.959769	0
14548	Streptomyces.sp..ICC1	Human.alphaherpesvirus.2	0.596538	3.85161e-05
8141	Streptomyces.sp..ICC1	Mesoplasma.syrphidae	0.58727	5.42864e-05
8791	Streptomyces.sp..ICC1	Myroides.profundi	0.703418	2.9091e-07
9193	Streptomyces.sp..ICC1	Oceanobacillus.kimchii	0.525919	0.000413325
13362	Verminephrobacter.eiseniae	Abelson.murine.leukemia.virus	0.771843	3.45968e-09
15037	Verminephrobacter.eiseniae	BeAn.58058.virus	0.511204	0.000636325
14020	Verminephrobacter.eiseniae	Pseudomonas.phage.F10	0.721057	1.05171e-07
14355	Verminephrobacter.eiseniae	Pseudomonas.phage.PA16	0.569885	0.000100535
13039	Verminephrobacter.eiseniae	Pseudomonas.virus.LKA1	0.518332	0.000517576
13689	Verminephrobacter.eiseniae	Pseudomonas.virus.phiCTX	0.731319	5.61319e-08
6	Xanthomonas.citri	Clostridium.botulinum	0.667884	1.83646e-06
13369	Xanthomonas.citri	Enterobacteria.phage.mEp460	0.664019	2.21107e-06
123	Xanthomonas.citri	Lactobacillus.johnsonii	0.524038	0.000437252
354	Xanthomonas.citri	Rhodococcus.opacus	0.642866	5.83428e-06
156	Xanthomonas.citri	Xanthomonas.euvesicatoria	0.61066	2.23604e-05
13385	Xanthomonas.euvesicatoria	Enterobacteria.phage.mEp460	0.885664	1.44329e-14
370	Xanthomonas.euvesicatoria	Rhodococcus.opacus	0.748937	1.78281e-08
1126	Zobellia.galactanivorans	Halomicronema.hongdechloris	0.531713	0.000346854
14073	Zobellia.galactanivorans	Murine.osteosarcoma.virus	0.474137	0.00173829
8742	Zymomonas.mobilis	Mycoplasma.conjunctivae	0.931885	0

## Sheet: r>0.8
	row	column	cor	p			Azoarcus.sp..KH32C			Abelson.murine.leukemia.virus
14025	Abelson.murine.leukemia.virus	Pseudomonas.phage.F10	0.497768	0.000928038			Aeromonas.salmonicida			Achromobacter.xylosoxidans
14870	Abelson.murine.leukemia.virus	Pseudomonas.virus.EL	0.577714	7.65018e-05			Azospirillum.thiophilum			Acinetobacter.bereziniae
13694	Abelson.murine.leukemia.virus	Pseudomonas.virus.phiCTX	0.628703	1.07324e-05			Acinetobacter.johnsonii			Acinetobacter.johnsonii
5047	Acetobacterium.sp..KB.1	Arcobacter.trophiarum	0.419445	0.00633622			Alloactinosynnema.sp..L.07			Acinetobacter.venetianus
6202	Acetobacterium.sp..KB.1	Clostridiaceae.bacterium.14S0207	0.499972	0.000873251			Lactobacillus.alimentarius			Aerococcus.christensenii
8875	Acetobacterium.sp..KB.1	Myroides.profundi	0.622596	1.38299e-05			Borrelia.anserina			Aeromonas.hydrophila
9277	Acetobacterium.sp..KB.1	Oceanobacillus.kimchii	0.478228	0.00156426			Nitrosococcus.halophilus			Aeromonas.salmonicida
13252	Achromobacter.xylosoxidans	Abelson.murine.leukemia.virus	0.808604	1.60824e-10			Lactobacillus.reuteri			Alloactinosynnema.sp..L.07
5200	Achromobacter.xylosoxidans	Azospirillum.thiophilum	0.74464	2.37839e-08			Octadecabacter.arcticus			Arenibacter.algicola
14927	Achromobacter.xylosoxidans	BeAn.58058.virus	0.41548	0.00690432			Muribaculum.intestinale			Azoarcus.sp..KH32C
5614	Achromobacter.xylosoxidans	Burkholderia.sp..MSMB0856	0.74464	2.37839e-08			Nostoc.sp..NIES.4103			Azospirillum.thiophilum
5935	Achromobacter.xylosoxidans	Cedecea.neteri	0.475135	0.00169432			Lactobacillus.acetotolerans			Bacillus.cereus
1645	Achromobacter.xylosoxidans	Lactobacillus.gallinarum	0.423267	0.00582722			Microbacterium.sp..No..7			Bacillus.thermoamylovorans
13910	Achromobacter.xylosoxidans	Pseudomonas.phage.F10	0.681858	9.17213e-07			Arenibacter.algicola			Bacillus.thuringiensis
14245	Achromobacter.xylosoxidans	Pseudomonas.phage.PA16	0.616426	1.77726e-05			Pseudomonas.putida			Borrelia.anserina
3965	Achromobacter.xylosoxidans	Pseudomonas.rhodesiae	0.852169	1.58273e-12			Lactobacillus.iners			Borrelia.miyamotoi
14755	Achromobacter.xylosoxidans	Pseudomonas.virus.EL	0.460064	0.00247449			Rhodococcus.sp..YL.1			Burkholderia.dolosa
12929	Achromobacter.xylosoxidans	Pseudomonas.virus.LKA1	0.697016	4.13379e-07			Lactobacillus.crustorum			Burkholderia.sp..MSMB0856
13579	Achromobacter.xylosoxidans	Pseudomonas.virus.phiCTX	0.84683	3.00582e-12			Pseudomonas.resinovorans			Carnobacterium.divergens
12452	Achromobacter.xylosoxidans	Verminephrobacter.eiseniae	0.763403	6.46575e-09			Lactobacillus.kullabergensis			Carnobacterium.maltaromaticum
13771	Acidihalobacter.ferrooxidans	Alcelaphine.gammaherpesvirus.1	0.660355	2.63006e-06			Lactobacillus.kefiranofaciens			Clostridiaceae.bacterium.14S0207
6746	Acidihalobacter.ferrooxidans	Francisella.tularensis	0.634056	8.55451e-06			Paraburkholderia.sprentiae			Clostridioides.difficile
4719	Acinetobacter.baumannii	Acinetobacter.johnsonii	0.408826	0.00795683			Streptomyces.sp..ICC1			Clostridium.botulinum
2913	Acinetobacter.baumannii	Acinetobacter.venetianus	0.533512	0.000328267			Mageeibacillus.indolicus			Comamonas.testosteroni
2989	Acinetobacter.baumannii	Aerococcus.urinae	0.459568	0.0025048			Clostridium.botulinum			Cupriavidus.taiwanensis
4914	Acinetobacter.baumannii	Alloactinosynnema.sp..L.07	0.489272	0.00116895			Ralstonia.insidiosa			Cystobacter.fuscus
5113	Acinetobacter.baumannii	Azoarcus.sp..KH32C	0.594439	4.16675e-05			Pseudomonas.sp..TKP			Enterobacteria.phage.mEp460
5316	Acinetobacter.baumannii	Bacillus.thermoamylovorans	0.594439	4.16675e-05			Lactobacillus.sanfranciscensis			Enterococcus.casseliflavus
5841	Acinetobacter.baumannii	Carnobacterium.maltaromaticum	0.605503	2.73545e-05			Bacillus.thuringiensis			Helicobacter.cinaedi
6058	Acinetobacter.baumannii	Cellulophaga.algicola	0.486005	0.00127542			Aeromonas.hydrophila			Human.alphaherpesvirus.2
6391	Acinetobacter.baumannii	Comamonas.testosteroni	0.408826	0.00795683			Cupriavidus.taiwanensis			Klebsiella.michiganensis
6504	Acinetobacter.baumannii	Cystobacter.fuscus	0.489272	0.00116895			Aerococcus.christensenii			Klebsiella.pneumoniae
15463	Acinetobacter.baumannii	Human.endogenous.retrovirus.K	0.491327	0.00110607			Lactobacillus.salivarius			Lactobacillus.acetotolerans
15639	Acinetobacter.baumannii	Human.endogenous.retrovirus.K.2	0.424582	0.00566056			Zymomonas.mobilis			Lactobacillus.acidipiscis
4158	Acinetobacter.baumannii	Pseudomonas.stutzeri	0.443803	0.0036549			Lactobacillus.crispatus			Lactobacillus.acidophilus
10503	Acinetobacter.baumannii	Pseudomonas.syringae	0.520017	0.000492581			Mesoplasma.syrphidae			Lactobacillus.alimentarius
2764	Acinetobacter.baumannii	Shinella.sp..HZN7	0.703509	2.89445e-07			Lactobacillus.jensenii			Lactobacillus.amylovorus
4794	Acinetobacter.bereziniae	Aeromonas.salmonicida	0.408688	0.00797995			Burkholderia.dolosa			Lactobacillus.crispatus
5397	Acinetobacter.bereziniae	Borrelia.anserina	0.408688	0.00797995			Lactobacillus.acidophilus			Lactobacillus.crispatus.2
2319	Acinetobacter.bereziniae	Lactobacillus.amylophilus	0.457657	0.00262466			Klebsiella.michiganensis			Lactobacillus.crustorum
8952	Acinetobacter.bereziniae	Nitrosococcus.halophilus	0.408688	0.00797995			Ralstonia.pickettii			Lactobacillus.gallinarum
9086	Acinetobacter.bereziniae	Nostoc.sp..NIES.4103	0.408688	0.00797995			Burkholderia.sp..MSMB0856			Lactobacillus.gasseri
4412	Acinetobacter.bereziniae	Serratia.fonticola	0.754397	1.22568e-08			Micromonospora.echinospora			Lactobacillus.iners
12287	Acinetobacter.bereziniae	Thermus.sp..CCB_US3_UF1	0.408688	0.00797995			Lactobacillus.plantarum			Lactobacillus.jensenii
4949	Acinetobacter.johnsonii	Alloactinosynnema.sp..L.07	0.431147	0.0048885			Lactobacillus.acidipiscis			Lactobacillus.johnsonii
5984	Acinetobacter.johnsonii	Cedecea.neteri	0.757936	9.564e-09			Pseudomonas.virus.LKA1			Lactobacillus.kefiranofaciens
6093	Acinetobacter.johnsonii	Cellulophaga.algicola	0.428373	0.00520277			Acinetobacter.venetianus			Lactobacillus.kullabergensis
6426	Acinetobacter.johnsonii	Comamonas.testosteroni	1	0			Lactobacillus.sp..wkB8			Lactobacillus.phage.Lv.1
6539	Acinetobacter.johnsonii	Cystobacter.fuscus	0.431147	0.0048885			Enterococcus.casseliflavus			Lactobacillus.plantarum
8099	Acinetobacter.johnsonii	Laribacter.hongkongensis	0.501034	0.000847892			Paracoccus.mutanolyticus			Lactobacillus.reuteri
14294	Acinetobacter.johnsonii	Pseudomonas.phage.PA16	0.412127	0.00741864			Lactobacillus.crispatus.2			Lactobacillus.salivarius
10251	Acinetobacter.johnsonii	Pseudomonas.pohangensis	0.600825	3.27442e-05			Xanthomonas.euvesicatoria			Lactobacillus.sanfranciscensis
13628	Acinetobacter.johnsonii	Pseudomonas.virus.phiCTX	0.414164	0.00710231			Pseudomonas.phage.F10			Lactobacillus.sp..wkB8
5855	Acinetobacter.venetianus	Carnobacterium.maltaromaticum	0.904705	4.44089e-16			Bacillus.thermoamylovorans			Mageeibacillus.indolicus
6072	Acinetobacter.venetianus	Cellulophaga.algicola	0.584119	6.08588e-05			Shinella.sp..HZN7			Mesoplasma.syrphidae
7458	Acinetobacter.venetianus	Lactobacillus.amylolyticus	0.612312	2.09463e-05			Rhodococcus.erythropolis			Microbacterium.aurum
13258	Aerococcus.christensenii	Abelson.murine.leukemia.virus	0.479898	0.00149777			Carnobacterium.divergens			Microbacterium.sp..No..7
7076	Aerococcus.christensenii	Lactobacillus.acetotolerans	0.890883	6.21725e-15			Pseudomonas.aeruginosa			Micromonospora.echinospora
7195	Aerococcus.christensenii	Lactobacillus.acidipiscis	0.895926	2.66454e-15			Pseudomonas.rhodesiae			Muribaculum.intestinale
7315	Aerococcus.christensenii	Lactobacillus.alimentarius	0.890883	6.21725e-15			Lactobacillus.johnsonii			Murine.osteosarcoma.virus
1595	Aerococcus.christensenii	Lactobacillus.apis	0.508076	0.000695731			Stenotrophomonas.maltophilia			Mycoplasma.conjunctivae
3376	Aerococcus.christensenii	Lactobacillus.crustorum	0.917576	0			Achromobacter.xylosoxidans			Nitrosococcus.halophilus
2135	Aerococcus.christensenii	Lactobacillus.iners	0.913655	0			Borrelia.miyamotoi			Nostoc.sp..NIES.4103
2470	Aerococcus.christensenii	Lactobacillus.kullabergensis	0.893592	3.77476e-15			Rhodococcus.opacus			Octadecabacter.arcticus
2540	Aerococcus.christensenii	Lactobacillus.paracollinoides	0.463477	0.00227445			Microbacterium.aurum			Oscillatoria.acuminata
2200	Aerococcus.christensenii	Lactobacillus.plantarum	0.797693	4.2667e-10			Lactobacillus.gasseri			Pandoraea.apista
7681	Aerococcus.christensenii	Lactobacillus.reuteri	0.788838	9.02737e-10			Pseudomonas.syringae			Paraburkholderia.sprentiae
1708	Aerococcus.christensenii	Lactobacillus.salivarius	0.813846	9.84173e-11			Pseudomonas.pohangensis			Paracoccus.mutanolyticus
7805	Aerococcus.christensenii	Lactobacillus.sanfranciscensis	0.828897	2.19602e-11			Oscillatoria.acuminata			Pseudomonas.aeruginosa
7930	Aerococcus.christensenii	Lactobacillus.sp..wkB8	0.890883	6.21725e-15			Pseudomonas.virus.phiCTX			Pseudomonas.phage.F10
2611	Aerococcus.christensenii	Mageeibacillus.indolicus	0.85909	6.63025e-13			Pandoraea.apista			Pseudomonas.phage.PA16
8311	Aerococcus.christensenii	Microbacterium.aurum	0.400731	0.00942075			Sphaerochaeta.pleomorpha			Pseudomonas.pohangensis
9235	Aerococcus.christensenii	Oceanobacillus.kimchii	0.502552	0.000812791			Klebsiella.pneumoniae			Pseudomonas.putida
3625	Aerococcus.christensenii	Paraburkholderia.sprentiae	0.93513	0			Bacillus.cereus			Pseudomonas.resinovorans
3883	Aerococcus.christensenii	Pseudomonas.resinovorans	0.85959	6.21725e-13			Comamonas.testosteroni			Pseudomonas.rhodesiae
14761	Aerococcus.christensenii	Pseudomonas.virus.EL	0.786383	1.1043e-09			Cystobacter.fuscus			Pseudomonas.sp..TKP
11081	Aerococcus.christensenii	Sandaracinus.amylolyticus	0.788838	9.02737e-10			Sandaracinus.amylolyticus			Pseudomonas.synxantha
1885	Aerococcus.christensenii	Staphylococcus.cohnii	0.497185	0.000943042			Streptomyces.katrae			Pseudomonas.syringae
5128	Aerococcus.urinae	Azoarcus.sp..KH32C	0.551121	0.000188283			Streptomyces.roseochromogenus			Pseudomonas.virus.EL
5331	Aerococcus.urinae	Bacillus.thermoamylovorans	0.551121	0.000188283			Thermus.sp..CCB_US3_UF1			Pseudomonas.virus.LKA1
7459	Aerococcus.urinae	Lactobacillus.amylolyticus	0.79845	3.99504e-10			Ralstonia.solanacearum			Pseudomonas.virus.phiCTX
3399	Aerococcus.urinae	Lactobacillus.crustorum	0.4638	0.00225629			Clostridiaceae.bacterium.14S0207			Ralstonia.insidiosa
12798	Aerococcus.urinae	Lactobacillus.phage.Lv.1	0.695305	4.53394e-07			Enterobacteria.phage.mEp460			Ralstonia.pickettii
8079	Aerococcus.urinae	Laribacter.hongkongensis	0.499633	0.000881483			Clostridioides.difficile			Ralstonia.solanacearum
9808	Aerococcus.urinae	Pandoraea.apista	0.565836	0.000115478			Staphylococcus.saprophyticus			Rhodococcus.erythropolis
10663	Aerococcus.urinae	Pseudomonas.tolaasii	0.432665	0.00472364			Mycoplasma.conjunctivae			Rhodococcus.opacus
14784	Aerococcus.urinae	Pseudomonas.virus.EL	0.425313	0.00556961			Carnobacterium.maltaromaticum			Rhodococcus.sp..YL.1
11253	Aerococcus.urinae	Sphaerochaeta.pleomorpha	0.563317	0.000125764			Human.alphaherpesvirus.2			Ross.River.virus
6284	Aeromonas.hydrophila	Clostridioides.difficile	0.938325	0			Acinetobacter.bereziniae			Sandaracinus.amylolyticus
3228	Aeromonas.hydrophila	Clostridium.carboxidivorans	0.440651	0.00393344			Verminephrobacter.eiseniae			Serratia.fonticola
3809	Aeromonas.hydrophila	Pelosinus.fermentans	0.423161	0.00584086			Murine.osteosarcoma.virus			Shinella.sp..HZN7
5455	Aeromonas.salmonicida	Borrelia.anserina	1	0			Lactobacillus.amylovorus			Sphaerochaeta.pleomorpha
8484	Aeromonas.salmonicida	Microbacterium.sp..No..7	0.976988	0			Pseudomonas.phage.PA16			Staphylococcus.saprophyticus
9010	Aeromonas.salmonicida	Nitrosococcus.halophilus	1	0			Lactobacillus.phage.Lv.1			Stenotrophomonas.maltophilia
9144	Aeromonas.salmonicida	Nostoc.sp..NIES.4103	1	0			Pseudomonas.virus.EL			Streptococcus.sp..oral.taxon.431
10395	Aeromonas.salmonicida	Pseudomonas.synxantha	0.741295	2.96497e-08			Pseudomonas.synxantha			Streptomyces.katrae
10830	Aeromonas.salmonicida	Rhodococcus.sp..YL.1	0.976971	0			Helicobacter.cinaedi			Streptomyces.roseochromogenus
12345	Aeromonas.salmonicida	Thermus.sp..CCB_US3_UF1	1	0			Serratia.fonticola			Streptomyces.sp..ICC1
15392	Alcelaphine.gammaherpesvirus.1	Decapod.hepandensovirus.1	0.489406	0.00116477			Streptococcus.sp..oral.taxon.431			Thermus.sp..CCB_US3_UF1
5150	Alloactinosynnema.sp..L.07	Azoarcus.sp..KH32C	0.404611	0.00869257			Lactobacillus.gallinarum			Verminephrobacter.eiseniae
5353	Alloactinosynnema.sp..L.07	Bacillus.thermoamylovorans	0.404611	0.00869257			Ross.River.virus			Xanthomonas.euvesicatoria
6095	Alloactinosynnema.sp..L.07	Cellulophaga.algicola	0.507825	0.000700696			Abelson.murine.leukemia.virus			Zymomonas.mobilis
6428	Alloactinosynnema.sp..L.07	Comamonas.testosteroni	0.431147	0.0048885
6541	Alloactinosynnema.sp..L.07	Cystobacter.fuscus	1	0
5772	Arcobacter.trophiarum	Carnobacterium.divergens	0.692114	5.37733e-07
6206	Arcobacter.trophiarum	Clostridiaceae.bacterium.14S0207	0.54061	0.000263336
6656	Arcobacter.trophiarum	Enterobacter.asburiae	0.423563	0.0057893
6887	Arcobacter.trophiarum	Helicobacter.cinaedi	0.624528	1.27712e-05
8879	Arcobacter.trophiarum	Myroides.profundi	0.671677	1.52662e-06
9281	Arcobacter.trophiarum	Oceanobacillus.kimchii	0.517281	0.000533737
15655	Arenibacter.algicola	Human.endogenous.retrovirus.K.2	0.410985	0.00760117
4265	Arenibacter.algicola	Ralstonia.solanacearum	0.996411	0
5355	Azoarcus.sp..KH32C	Bacillus.thermoamylovorans	1	0
6097	Azoarcus.sp..KH32C	Cellulophaga.algicola	0.40199	0.00917879
6543	Azoarcus.sp..KH32C	Cystobacter.fuscus	0.404611	0.00869257
7483	Azoarcus.sp..KH32C	Lactobacillus.amylolyticus	0.460018	0.00247731
12822	Azoarcus.sp..KH32C	Lactobacillus.phage.Lv.1	0.883984	1.88738e-14
8103	Azoarcus.sp..KH32C	Laribacter.hongkongensis	0.574363	8.60651e-05
9832	Azoarcus.sp..KH32C	Pandoraea.apista	0.647667	4.71177e-06
11277	Azoarcus.sp..KH32C	Sphaerochaeta.pleomorpha	0.644886	5.33502e-06
292	Azospira.oryzae	Bacillus.cereus	-0.531609	0.000347956
836	Azospira.oryzae	Burkholderia.pseudomallei	-0.402405	0.0091004
187	Azospira.oryzae	Citrobacter.amalonaticus	0.560836	0.0001367
451	Azospira.oryzae	Clostridium.perfringens	0.515318	0.00056513
15769	Azospira.oryzae	Cyprinid.herpesvirus.3	0.461222	0.00240496
14381	Azospira.oryzae	Escherichia.virus.IME08	0.513781	0.000590841
15416	Azospira.oryzae	Human.endogenous.retrovirus.K	-0.450215	0.00314094
226	Azospira.oryzae	Listeria.ivanovii	0.6454	5.21427e-06
9886	Azospira.oryzae	Plantactinospora.sp..BB1	0.465372	0.00216968
152	Azospira.oryzae	Polynucleobacter.necessarius	0.519644	0.00049801
13306	Azospirillum.thiophilum	Abelson.murine.leukemia.virus	0.767632	4.74195e-09
14981	Azospirillum.thiophilum	BeAn.58058.virus	0.504471	0.00077028
5668	Azospirillum.thiophilum	Burkholderia.sp..MSMB0856	1	0
13964	Azospirillum.thiophilum	Pseudomonas.phage.F10	0.567738	0.000108227
12983	Azospirillum.thiophilum	Pseudomonas.virus.LKA1	0.515225	0.000566644
13633	Azospirillum.thiophilum	Pseudomonas.virus.phiCTX	0.727286	7.20813e-08
12506	Azospirillum.thiophilum	Verminephrobacter.eiseniae	0.911474	0
805	Bacillus.cereus	Acinetobacter.bereziniae	0.682938	8.67911e-07
4778	Bacillus.cereus	Aeromonas.salmonicida	0.614849	1.89331e-05
5381	Bacillus.cereus	Borrelia.anserina	0.614849	1.89331e-05
325	Bacillus.cereus	Clostridium.sp..DL.VIII	-0.421414	0.00606941
886	Bacillus.cereus	Cohaesibacter.sp..ES.047	0.535281	0.000310864
15778	Bacillus.cereus	Cyprinid.herpesvirus.3	-0.527481	0.000394369
655	Bacillus.cereus	Enterococcus.casseliflavus	0.803007	2.67282e-10
15425	Bacillus.cereus	Human.endogenous.retrovirus.K	0.42449	0.005672
15601	Bacillus.cereus	Human.endogenous.retrovirus.K.2	0.430635	0.00494527
2303	Bacillus.cereus	Lactobacillus.amylophilus	0.564069	0.000122611
8410	Bacillus.cereus	Microbacterium.sp..No..7	0.576494	7.98639e-05
8936	Bacillus.cereus	Nitrosococcus.halophilus	0.614849	1.89331e-05
9070	Bacillus.cereus	Nostoc.sp..NIES.4103	0.614849	1.89331e-05
4030	Bacillus.cereus	Pseudomonas.sp..TKP	0.467377	0.00206344
10321	Bacillus.cereus	Pseudomonas.synxantha	0.679789	1.0189e-06
553	Bacillus.cereus	Ralstonia.insidiosa	0.514161	0.00058439
728	Bacillus.cereus	Ralstonia.pickettii	0.752747	1.37398e-08
4303	Bacillus.cereus	Rhodococcus.erythropolis	0.61072	2.23075e-05
10756	Bacillus.cereus	Rhodococcus.sp..YL.1	0.576475	7.99172e-05
403	Bacillus.cereus	Sinorhizobium.sp..RAC02	-0.423087	0.00585036
766	Bacillus.cereus	Stenotrophomonas.maltophilia	0.497527	0.000934197
12271	Bacillus.cereus	Thermus.sp..CCB_US3_UF1	0.614849	1.89331e-05
6099	Bacillus.thermoamylovorans	Cellulophaga.algicola	0.40199	0.00917879
6545	Bacillus.thermoamylovorans	Cystobacter.fuscus	0.404611	0.00869257
7485	Bacillus.thermoamylovorans	Lactobacillus.amylolyticus	0.460018	0.00247731
12824	Bacillus.thermoamylovorans	Lactobacillus.phage.Lv.1	0.883984	1.88738e-14
8105	Bacillus.thermoamylovorans	Laribacter.hongkongensis	0.574363	8.60651e-05
9834	Bacillus.thermoamylovorans	Pandoraea.apista	0.647667	4.71177e-06
11279	Bacillus.thermoamylovorans	Sphaerochaeta.pleomorpha	0.644886	5.33502e-06
3059	Bacillus.thuringiensis	Arenibacter.algicola	0.938642	0
15632	Bacillus.thuringiensis	Human.endogenous.retrovirus.K.2	0.421385	0.00607321
4242	Bacillus.thuringiensis	Ralstonia.solanacearum	0.94041	0
15927	BeAn.58058.virus	Cyprinid.herpesvirus.3	-0.45507	0.00279503
7583	Bordetella.bronchiseptica	Lactobacillus.heilongjiangensis	0.450396	0.00312738
8726	Bordetella.bronchiseptica	Mycoplasma.conjunctivae	0.660437	2.61995e-06
8858	Bordetella.bronchiseptica	Myroides.profundi	0.42055	0.00618522
4545	Bordetella.bronchiseptica	Zymomonas.mobilis	0.670279	1.6347e-06
8490	Borrelia.anserina	Microbacterium.sp..No..7	0.976988	0
9016	Borrelia.anserina	Nitrosococcus.halophilus	1	0
9150	Borrelia.anserina	Nostoc.sp..NIES.4103	1	0
10401	Borrelia.anserina	Pseudomonas.synxantha	0.741295	2.96497e-08
10836	Borrelia.anserina	Rhodococcus.sp..YL.1	0.976971	0
12351	Borrelia.anserina	Thermus.sp..CCB_US3_UF1	1	0
15331	Borrelia.miyamotoi	Decapod.hepandensovirus.1	0.463855	0.00225322
9422	Borrelia.miyamotoi	Octadecabacter.arcticus	0.850329	1.97975e-12
11431	Borrelia.miyamotoi	Sphaerospermopsis.kisseleviana	0.471293	0.00186911
11887	Borrelia.miyamotoi	Streptomyces.katrae	0.850329	1.97975e-12
788	Burkholderia.dolosa	Acinetobacter.bereziniae	0.827088	2.64977e-11
638	Burkholderia.dolosa	Enterococcus.casseliflavus	0.558126	0.000149619
198	Burkholderia.dolosa	Pseudomonas.sp..PONIH3	0.630009	1.01587e-05
536	Burkholderia.dolosa	Ralstonia.insidiosa	0.919948	0
711	Burkholderia.dolosa	Ralstonia.pickettii	0.801739	2.99226e-10
4379	Burkholderia.dolosa	Serratia.fonticola	0.848772	2.38698e-12
749	Burkholderia.dolosa	Stenotrophomonas.maltophilia	0.86413	3.41727e-13
1933	Burkholderia.pseudomallei	Acinetobacter.baumannii	0.568341	0.000106013
2892	Burkholderia.pseudomallei	Acinetobacter.venetianus	0.549811	0.000196444
1473	Burkholderia.pseudomallei	Aerococcus.christensenii	0.562732	0.000128269
2968	Burkholderia.pseudomallei	Aerococcus.urinae	0.473619	0.00176147
5092	Burkholderia.pseudomallei	Azoarcus.sp..KH32C	0.43159	0.00483994
5295	Burkholderia.pseudomallei	Bacillus.thermoamylovorans	0.43159	0.00483994
6037	Burkholderia.pseudomallei	Cellulophaga.algicola	0.572616	9.1467e-05
15795	Burkholderia.pseudomallei	Cyprinid.herpesvirus.3	-0.4718	0.00184518
15442	Burkholderia.pseudomallei	Human.endogenous.retrovirus.K	0.418369	0.00648621
7063	Burkholderia.pseudomallei	Lactobacillus.acetotolerans	0.427284	0.00533082
7182	Burkholderia.pseudomallei	Lactobacillus.acidipiscis	0.439377	0.00405125
1218	Burkholderia.pseudomallei	Lactobacillus.acidophilus	0.557186	0.000154349
7302	Burkholderia.pseudomallei	Lactobacillus.alimentarius	0.427282	0.0053311
3363	Burkholderia.pseudomallei	Lactobacillus.crustorum	0.530366	0.000361393
1638	Burkholderia.pseudomallei	Lactobacillus.gallinarum	0.421191	0.00609911
1267	Burkholderia.pseudomallei	Lactobacillus.helveticus	0.646738	4.91215e-06
2122	Burkholderia.pseudomallei	Lactobacillus.iners	0.489505	0.00116166
945	Burkholderia.pseudomallei	Lactobacillus.jensenii	0.565332	0.000117477
1317	Burkholderia.pseudomallei	Lactobacillus.kefiranofaciens	0.697213	4.0899e-07
2457	Burkholderia.pseudomallei	Lactobacillus.kullabergensis	0.448614	0.00326296
2187	Burkholderia.pseudomallei	Lactobacillus.plantarum	0.55417	0.000170464
7668	Burkholderia.pseudomallei	Lactobacillus.reuteri	0.42604	0.0054805
1695	Burkholderia.pseudomallei	Lactobacillus.salivarius	0.575021	8.41047e-05
7792	Burkholderia.pseudomallei	Lactobacillus.sanfranciscensis	0.420676	0.0061682
7917	Burkholderia.pseudomallei	Lactobacillus.sp..wkB8	0.427282	0.0053311
2598	Burkholderia.pseudomallei	Mageeibacillus.indolicus	0.492004	0.00108603
3612	Burkholderia.pseudomallei	Paraburkholderia.sprentiae	0.502255	0.000819547
14238	Burkholderia.pseudomallei	Pseudomonas.phage.PA16	0.425556	0.00553965
3870	Burkholderia.pseudomallei	Pseudomonas.resinovorans	0.438547	0.00412955
4137	Burkholderia.pseudomallei	Pseudomonas.stutzeri	0.409747	0.00780336
14748	Burkholderia.pseudomallei	Pseudomonas.virus.EL	0.566353	0.000113464
11068	Burkholderia.pseudomallei	Sandaracinus.amylolyticus	0.42604	0.0054805
11217	Burkholderia.pseudomallei	Sphaerochaeta.pleomorpha	0.515274	0.000565849
1872	Burkholderia.pseudomallei	Staphylococcus.cohnii	0.462813	0.00231225
13310	Burkholderia.sp..MSMB0856	Abelson.murine.leukemia.virus	0.767632	4.74195e-09
14985	Burkholderia.sp..MSMB0856	BeAn.58058.virus	0.504471	0.00077028
13968	Burkholderia.sp..MSMB0856	Pseudomonas.phage.F10	0.567738	0.000108227
12987	Burkholderia.sp..MSMB0856	Pseudomonas.virus.LKA1	0.515225	0.000566644
13637	Burkholderia.sp..MSMB0856	Pseudomonas.virus.phiCTX	0.727286	7.20813e-08
12510	Burkholderia.sp..MSMB0856	Verminephrobacter.eiseniae	0.911474	0
6663	Carnobacterium.divergens	Enterobacter.asburiae	0.596347	3.87946e-05
6894	Carnobacterium.divergens	Helicobacter.cinaedi	0.865735	2.75335e-13
7490	Carnobacterium.maltaromaticum	Lactobacillus.amylolyticus	0.68246	8.89414e-07
6438	Cedecea.neteri	Comamonas.testosteroni	0.757936	9.564e-09
8111	Cedecea.neteri	Laribacter.hongkongensis	0.650645	4.1191e-06
8625	Cedecea.neteri	Muribaculum.intestinale	0.41208	0.00742608
13971	Cedecea.neteri	Pseudomonas.phage.F10	0.481948	0.00141959
14306	Cedecea.neteri	Pseudomonas.phage.PA16	0.62879	1.06931e-05
10263	Cedecea.neteri	Pseudomonas.pohangensis	0.775615	2.59364e-09
12990	Cedecea.neteri	Pseudomonas.virus.LKA1	0.610068	2.28879e-05
13640	Cedecea.neteri	Pseudomonas.virus.phiCTX	0.687255	6.94367e-07
12045	Cedecea.neteri	Streptomyces.roseochromogenus	0.41208	0.00742608
6439	Cellulophaga.algicola	Comamonas.testosteroni	0.428373	0.00520277
6552	Cellulophaga.algicola	Cystobacter.fuscus	0.507825	0.000700696
2275	Chondrocystis.sp..NIES.4102	Aeromonas.hydrophila	0.406463	0.00836237
6280	Chondrocystis.sp..NIES.4102	Clostridioides.difficile	0.449733	0.00317725
296	Citrobacter.amalonaticus	Bacillus.cereus	-0.444948	0.00355807
840	Citrobacter.amalonaticus	Burkholderia.pseudomallei	-0.45002	0.00315559
455	Citrobacter.amalonaticus	Clostridium.perfringens	0.750366	1.61776e-08
320	Citrobacter.amalonaticus	Clostridium.sp..DL.VIII	0.526432	0.000407013
516	Citrobacter.amalonaticus	Corynebacterium.diphtheriae	0.437433	0.00423676
14385	Citrobacter.amalonaticus	Escherichia.virus.IME08	0.496327	0.000965477
1101	Citrobacter.amalonaticus	Halomicronema.hongdechloris	0.420073	0.00625005
230	Citrobacter.amalonaticus	Listeria.ivanovii	0.671518	1.53853e-06
9890	Citrobacter.amalonaticus	Plantactinospora.sp..BB1	0.486787	0.0012492
345	Citrobacter.amalonaticus	Pseudonocardia.dioxanivorans	0.594187	4.20624e-05
966	Citrobacter.amalonaticus	Zobellia.galactanivorans	0.417377	0.00662719
14647	Clostridiaceae.bacterium.14S0207	Human.alphaherpesvirus.2	0.547472	0.000211803
8240	Clostridiaceae.bacterium.14S0207	Mesoplasma.syrphidae	0.538166	0.000284252
8890	Clostridiaceae.bacterium.14S0207	Myroides.profundi	0.793215	6.26079e-10
9292	Clostridiaceae.bacterium.14S0207	Oceanobacillus.kimchii	0.614385	1.92877e-05
13370	Clostridium.botulinum	Enterobacteria.phage.mEp460	0.947802	0
124	Clostridium.botulinum	Lactobacillus.johnsonii	0.844969	3.73745e-12
355	Clostridium.botulinum	Rhodococcus.opacus	0.841659	5.46851e-12
157	Clostridium.botulinum	Xanthomonas.euvesicatoria	0.864453	3.27294e-13
5752	Clostridium.carboxidivorans	Carnobacterium.divergens	0.493884	0.00103205
6297	Clostridium.carboxidivorans	Clostridioides.difficile	0.480685	0.00146733
6867	Clostridium.carboxidivorans	Helicobacter.cinaedi	0.441188	0.00388477
3736	Clostridium.carboxidivorans	Paracoccus.mutanolyticus	0.452888	0.00294611
3822	Clostridium.carboxidivorans	Pelosinus.fermentans	0.535848	0.000305467
527	Clostridium.perfringens	Corynebacterium.diphtheriae	0.444168	0.0036238
14396	Clostridium.perfringens	Escherichia.virus.IME08	0.420191	0.00623395
9901	Clostridium.perfringens	Plantactinospora.sp..BB1	0.521039	0.000477946
846	Clostridium.sp..DL.VIII	Burkholderia.pseudomallei	-0.411072	0.00758711
461	Clostridium.sp..DL.VIII	Clostridium.perfringens	0.430086	0.00500676
522	Clostridium.sp..DL.VIII	Corynebacterium.diphtheriae	0.443829	0.00365265
621	Clostridium.sp..DL.VIII	cyanobacterium.endosymbiont.of.Epithemia.turgida	0.490908	0.00111866
15779	Clostridium.sp..DL.VIII	Cyprinid.herpesvirus.3	0.407653	0.00815592
1107	Clostridium.sp..DL.VIII	Halomicronema.hongdechloris	0.553924	0.000171844
1737	Clostridium.sp..DL.VIII	Leptotrichia.sp..oral.taxon.847	0.451606	0.00303816
351	Clostridium.sp..DL.VIII	Pseudonocardia.dioxanivorans	0.427621	0.00529096
972	Clostridium.sp..DL.VIII	Zobellia.galactanivorans	0.446919	0.00339662
4796	Cohaesibacter.sp..ES.047	Aeromonas.salmonicida	0.542187	0.000250589
5399	Cohaesibacter.sp..ES.047	Borrelia.anserina	0.542187	0.000250589
8299	Cohaesibacter.sp..ES.047	Microbacterium.aurum	0.410533	0.00767434
8428	Cohaesibacter.sp..ES.047	Microbacterium.sp..No..7	0.520775	0.000481693
8954	Cohaesibacter.sp..ES.047	Nitrosococcus.halophilus	0.542187	0.000250589
9088	Cohaesibacter.sp..ES.047	Nostoc.sp..NIES.4103	0.542187	0.000250589
4048	Cohaesibacter.sp..ES.047	Pseudomonas.sp..TKP	0.572578	9.1589e-05
10339	Cohaesibacter.sp..ES.047	Pseudomonas.synxantha	0.694872	4.64064e-07
4321	Cohaesibacter.sp..ES.047	Rhodococcus.erythropolis	0.65133	3.99284e-06
10774	Cohaesibacter.sp..ES.047	Rhodococcus.sp..YL.1	0.520763	0.000481867
11671	Cohaesibacter.sp..ES.047	Streptococcus.sp..oral.taxon.431	0.426806	0.00538787
12289	Cohaesibacter.sp..ES.047	Thermus.sp..CCB_US3_UF1	0.542187	0.000250589
6555	Comamonas.testosteroni	Cystobacter.fuscus	0.431147	0.0048885
8115	Comamonas.testosteroni	Laribacter.hongkongensis	0.501034	0.000847892
14310	Comamonas.testosteroni	Pseudomonas.phage.PA16	0.412127	0.00741864
10267	Comamonas.testosteroni	Pseudomonas.pohangensis	0.600825	3.27442e-05
13644	Comamonas.testosteroni	Pseudomonas.virus.phiCTX	0.414164	0.00710231
1114	Corynebacterium.diphtheriae	Halomicronema.hongdechloris	0.448558	0.00326729
979	Corynebacterium.diphtheriae	Zobellia.galactanivorans	0.449443	0.00319924
2048	Cupriavidus.oxalaticus	Desulfurella.acetivorans	0.48921	0.00117091
1113	Cupriavidus.oxalaticus	Halomicronema.hongdechloris	0.451749	0.00302781
11558	Cupriavidus.taiwanensis	Staphylococcus.saprophyticus	0.935432	0
2276	Desulfurella.acetivorans	Aeromonas.hydrophila	0.41689	0.00669738
3806	Desulfurella.acetivorans	Pelosinus.fermentans	0.48829	0.0012001
6902	Enterobacter.asburiae	Helicobacter.cinaedi	0.53686	0.000296038
9569	Enterobacter.asburiae	Oscillatoria.acuminata	0.745956	2.17876e-08
13157	Enterobacter.asburiae	Ross.River.virus	0.645194	5.26236e-06
1896	Enterobacter.cloacae	Acinetobacter.baumannii	0.539112	0.000275987
2855	Enterobacter.cloacae	Acinetobacter.venetianus	0.486493	0.00125901
281	Enterobacter.cloacae	Bacillus.cereus	0.61552	1.84312e-05
14883	Enterobacter.cloacae	BeAn.58058.virus	0.458486	0.00257206
825	Enterobacter.cloacae	Burkholderia.pseudomallei	0.532555	0.000338038
6000	Enterobacter.cloacae	Cellulophaga.algicola	0.603001	3.01267e-05
15758	Enterobacter.cloacae	Cyprinid.herpesvirus.3	-0.457244	0.00265125
15405	Enterobacter.cloacae	Human.endogenous.retrovirus.K	0.410926	0.00761061
15	Enterobacter.cloacae	Klebsiella.pneumoniae	0.765126	5.70292e-09
2283	Enterobacter.cloacae	Lactobacillus.amylophilus	0.409191	0.00789557
1230	Enterobacter.cloacae	Lactobacillus.helveticus	0.509558	0.000666989
60	Enterobacter.cloacae	Neisseria.gonorrhoeae	0.651926	3.88584e-06
13866	Enterobacter.cloacae	Pseudomonas.phage.F10	0.442524	0.00376583
4100	Enterobacter.cloacae	Pseudomonas.stutzeri	0.470874	0.0018891
330	Enterobacter.cloacae	Pseudonocardia.dioxanivorans	-0.431468	0.00485325
1835	Enterobacter.cloacae	Staphylococcus.cohnii	0.417826	0.00656308
817	Enterococcus.casseliflavus	Acinetobacter.bereziniae	0.784368	1.30039e-09
4790	Enterococcus.casseliflavus	Aeromonas.salmonicida	0.601751	3.16063e-05
5393	Enterococcus.casseliflavus	Borrelia.anserina	0.601751	3.16063e-05
898	Enterococcus.casseliflavus	Cohaesibacter.sp..ES.047	0.493984	0.00102927
2315	Enterococcus.casseliflavus	Lactobacillus.amylophilus	0.533855	0.000324822
8293	Enterococcus.casseliflavus	Microbacterium.aurum	0.487535	0.00122453
8422	Enterococcus.casseliflavus	Microbacterium.sp..No..7	0.596682	3.83088e-05
8948	Enterococcus.casseliflavus	Nitrosococcus.halophilus	0.601751	3.16063e-05
9082	Enterococcus.casseliflavus	Nostoc.sp..NIES.4103	0.601751	3.16063e-05
4042	Enterococcus.casseliflavus	Pseudomonas.sp..TKP	0.658949	2.80939e-06
10333	Enterococcus.casseliflavus	Pseudomonas.synxantha	0.74646	2.1065e-08
740	Enterococcus.casseliflavus	Ralstonia.pickettii	0.896158	2.44249e-15
4315	Enterococcus.casseliflavus	Rhodococcus.erythropolis	0.743659	2.53817e-08
10768	Enterococcus.casseliflavus	Rhodococcus.sp..YL.1	0.596675	3.83187e-05
4408	Enterococcus.casseliflavus	Serratia.fonticola	0.473163	0.00178213
778	Enterococcus.casseliflavus	Stenotrophomonas.maltophilia	0.543698	0.000238894
11665	Enterococcus.casseliflavus	Streptococcus.sp..oral.taxon.431	0.452132	0.00300012
12283	Enterococcus.casseliflavus	Thermus.sp..CCB_US3_UF1	0.601751	3.16063e-05
3049	Escherichia.coli	Arenibacter.algicola	0.779448	1.9242e-09
1531	Escherichia.coli	Bacillus.thuringiensis	0.727805	6.98149e-08
15622	Escherichia.coli	Human.endogenous.retrovirus.K.2	0.451732	0.00302899
1372	Escherichia.coli	Pseudomonas.putida	0.779997	1.84281e-09
4232	Escherichia.coli	Ralstonia.solanacearum	0.78537	1.19913e-09
13812	Francisella.tularensis	Alcelaphine.gammaherpesvirus.1	0.775857	2.54554e-09
15342	Francisella.tularensis	Decapod.hepandensovirus.1	0.468071	0.00202775
11442	Francisella.tularensis	Sphaerospermopsis.kisseleviana	0.460653	0.00243889
4898	Gardnerella.vaginalis	Alloactinosynnema.sp..L.07	0.671168	1.5652e-06
6488	Gardnerella.vaginalis	Cystobacter.fuscus	0.671168	1.5652e-06
9777	Gardnerella.vaginalis	Pandoraea.apista	0.55788	0.000150842
10632	Gardnerella.vaginalis	Pseudomonas.tolaasii	0.414955	0.00698269
1759	Halomicronema.hongdechloris	Leptotrichia.sp..oral.taxon.847	0.510531	0.000648717
3451	Halomicronema.hongdechloris	Micromonospora.echinospora	0.430738	0.00493379
14076	Halomicronema.hongdechloris	Murine.osteosarcoma.virus	0.53364	0.000326976
12208	Helicobacter.cinaedi	Streptomyces.sp..4F	0.427684	0.00528353
15930	Human.endogenous.retrovirus.K	Cyprinid.herpesvirus.3	-0.448532	0.00326926
15753	Human.endogenous.retrovirus.K	Human.endogenous.retrovirus.K.2	0.548255	0.000206549
15931	Human.endogenous.retrovirus.K.2	Cyprinid.herpesvirus.3	-0.554432	0.000169006
781	ï..Staphylococcus.aureus	Acinetobacter.bereziniae	-0.454849	0.00280997
4657	ï..Staphylococcus.aureus	Acinetobacter.johnsonii	-0.416427	0.00676479
4852	ï..Staphylococcus.aureus	Alloactinosynnema.sp..L.07	-0.437378	0.00424213
106	ï..Staphylococcus.aureus	Azospira.oryzae	0.535151	0.000312115
277	ï..Staphylococcus.aureus	Bacillus.cereus	-0.576024	8.11951e-05
14879	ï..Staphylococcus.aureus	BeAn.58058.virus	-0.406008	0.00844241
821	ï..Staphylococcus.aureus	Burkholderia.pseudomallei	-0.431238	0.00487851
172	ï..Staphylococcus.aureus	Citrobacter.amalonaticus	0.459447	0.00251225
301	ï..Staphylococcus.aureus	Clostridium.sp..DL.VIII	0.402751	0.0090354
6329	ï..Staphylococcus.aureus	Comamonas.testosteroni	-0.416427	0.00676479
15754	ï..Staphylococcus.aureus	Cyprinid.herpesvirus.3	0.624797	1.26302e-05
6442	ï..Staphylococcus.aureus	Cystobacter.fuscus	-0.437378	0.00424213
7	ï..Staphylococcus.aureus	Enterobacter.cloacae	-0.497594	0.000932482
1036	ï..Staphylococcus.aureus	Gardnerella.vaginalis	-0.41278	0.00731591
15401	ï..Staphylococcus.aureus	Human.endogenous.retrovirus.K	-0.419871	0.00627761
29	ï..Staphylococcus.aureus	Klebsiella.michiganensis	-0.473873	0.00175004
11	ï..Staphylococcus.aureus	Klebsiella.pneumoniae	-0.577706	7.65231e-05
1	ï..Staphylococcus.aureus	Komagataeibacter.rhaeticus	-0.471239	0.00187167
92	ï..Staphylococcus.aureus	Lactobacillus.crispatus	-0.435064	0.00447296
1597	ï..Staphylococcus.aureus	Lactobacillus.gallinarum	-0.491275	0.00110763
1226	ï..Staphylococcus.aureus	Lactobacillus.helveticus	-0.610208	2.27615e-05
1276	ï..Staphylococcus.aureus	Lactobacillus.kefiranofaciens	-0.436636	0.00431503
2146	ï..Staphylococcus.aureus	Lactobacillus.plantarum	-0.424402	0.00568307
1654	ï..Staphylococcus.aureus	Lactobacillus.salivarius	-0.425958	0.00549048
46	ï..Staphylococcus.aureus	Leptospira.santarosai	0.412171	0.00741166
211	ï..Staphylococcus.aureus	Listeria.ivanovii	0.498258	0.000915605
13862	ï..Staphylococcus.aureus	Pseudomonas.phage.F10	-0.419517	0.00632627
14197	ï..Staphylococcus.aureus	Pseudomonas.phage.PA16	-0.470732	0.00189589
14707	ï..Staphylococcus.aureus	Pseudomonas.virus.EL	-0.44913	0.00322321
326	ï..Staphylococcus.aureus	Pseudonocardia.dioxanivorans	0.452667	0.00296176
379	ï..Staphylococcus.aureus	Sinorhizobium.sp..RAC02	0.409951	0.00776963
1831	ï..Staphylococcus.aureus	Staphylococcus.cohnii	-0.489103	0.00117427
742	ï..Staphylococcus.aureus	Stenotrophomonas.maltophilia	-0.517893	0.00052427
37	ï..Staphylococcus.aureus	Streptococcus.pyogenes	0.441484	0.00385808
13212	Klebsiella.michiganensis	Abelson.murine.leukemia.virus	0.614116	1.94956e-05
1137	Klebsiella.michiganensis	Achromobacter.xylosoxidans	0.843045	4.66827e-12
4665	Klebsiella.michiganensis	Acinetobacter.johnsonii	0.473136	0.00178334
5160	Klebsiella.michiganensis	Azospirillum.thiophilum	0.626824	1.16099e-05
5574	Klebsiella.michiganensis	Burkholderia.sp..MSMB0856	0.626824	1.16099e-05
5895	Klebsiella.michiganensis	Cedecea.neteri	0.770879	3.72067e-09
6337	Klebsiella.michiganensis	Comamonas.testosteroni	0.473136	0.00178334
1605	Klebsiella.michiganensis	Lactobacillus.gallinarum	0.432701	0.00471975
8010	Klebsiella.michiganensis	Laribacter.hongkongensis	0.581522	6.6812e-05
240	Klebsiella.michiganensis	Pseudomonas.aeruginosa	0.908462	2.22045e-16
13870	Klebsiella.michiganensis	Pseudomonas.phage.F10	0.724622	8.48259e-08
14205	Klebsiella.michiganensis	Pseudomonas.phage.PA16	0.772296	3.34278e-09
10162	Klebsiella.michiganensis	Pseudomonas.pohangensis	0.55631	0.000158883
3925	Klebsiella.michiganensis	Pseudomonas.rhodesiae	0.807432	1.79106e-10
14715	Klebsiella.michiganensis	Pseudomonas.virus.EL	0.43219	0.00477476
12889	Klebsiella.michiganensis	Pseudomonas.virus.LKA1	0.7479	1.91222e-08
13539	Klebsiella.michiganensis	Pseudomonas.virus.phiCTX	0.917029	0
12412	Klebsiella.michiganensis	Verminephrobacter.eiseniae	0.663671	2.24804e-06
1897	Klebsiella.pneumoniae	Acinetobacter.baumannii	0.535097	0.000312631
786	Klebsiella.pneumoniae	Acinetobacter.bereziniae	0.559576	0.000142577
4759	Klebsiella.pneumoniae	Aeromonas.salmonicida	0.493587	0.00104043
111	Klebsiella.pneumoniae	Azospira.oryzae	-0.549866	0.000196093
282	Klebsiella.pneumoniae	Bacillus.cereus	0.803721	2.50754e-10
5362	Klebsiella.pneumoniae	Borrelia.anserina	0.493587	0.00104043
826	Klebsiella.pneumoniae	Burkholderia.pseudomallei	0.62557	1.22316e-05
6001	Klebsiella.pneumoniae	Cellulophaga.algicola	0.453152	0.00292748
177	Klebsiella.pneumoniae	Citrobacter.amalonaticus	-0.484463	0.00132862
867	Klebsiella.pneumoniae	Cohaesibacter.sp..ES.047	0.438047	0.00417744
15759	Klebsiella.pneumoniae	Cyprinid.herpesvirus.3	-0.568734	0.000104593
636	Klebsiella.pneumoniae	Enterococcus.casseliflavus	0.604496	2.84405e-05
15406	Klebsiella.pneumoniae	Human.endogenous.retrovirus.K	0.55208	0.000182505
15582	Klebsiella.pneumoniae	Human.endogenous.retrovirus.K.2	0.467402	0.00206213
2284	Klebsiella.pneumoniae	Lactobacillus.amylophilus	0.485249	0.00130128
1231	Klebsiella.pneumoniae	Lactobacillus.helveticus	0.408714	0.00797565
216	Klebsiella.pneumoniae	Listeria.ivanovii	-0.456104	0.00272578
8391	Klebsiella.pneumoniae	Microbacterium.sp..No..7	0.515258	0.000566106
61	Klebsiella.pneumoniae	Neisseria.gonorrhoeae	0.474611	0.00171726
8917	Klebsiella.pneumoniae	Nitrosococcus.halophilus	0.493587	0.00104043
9051	Klebsiella.pneumoniae	Nostoc.sp..NIES.4103	0.493587	0.00104043
4101	Klebsiella.pneumoniae	Pseudomonas.stutzeri	0.462359	0.00233836
10302	Klebsiella.pneumoniae	Pseudomonas.synxantha	0.437778	0.00420329
10446	Klebsiella.pneumoniae	Pseudomonas.syringae	0.402329	0.00911463
14712	Klebsiella.pneumoniae	Pseudomonas.virus.EL	0.451322	0.00305888
331	Klebsiella.pneumoniae	Pseudonocardia.dioxanivorans	-0.416087	0.00681455
534	Klebsiella.pneumoniae	Ralstonia.insidiosa	0.409693	0.00781226
709	Klebsiella.pneumoniae	Ralstonia.pickettii	0.542784	0.000245904
4284	Klebsiella.pneumoniae	Rhodococcus.erythropolis	0.514503	0.000578639
10737	Klebsiella.pneumoniae	Rhodococcus.sp..YL.1	0.515262	0.000566047
2707	Klebsiella.pneumoniae	Shinella.sp..HZN7	0.47552	0.00167764
747	Klebsiella.pneumoniae	Stenotrophomonas.maltophilia	0.461186	0.00240708
12252	Klebsiella.pneumoniae	Thermus.sp..CCB_US3_UF1	0.493587	0.00104043
1893	Komagataeibacter.rhaeticus	Acinetobacter.baumannii	0.49014	0.00114203
107	Komagataeibacter.rhaeticus	Azospira.oryzae	-0.409847	0.00778689
14880	Komagataeibacter.rhaeticus	BeAn.58058.virus	0.52666	0.000404229
822	Komagataeibacter.rhaeticus	Burkholderia.pseudomallei	0.627473	1.12996e-05
5997	Komagataeibacter.rhaeticus	Cellulophaga.algicola	0.571392	9.54354e-05
15755	Komagataeibacter.rhaeticus	Cyprinid.herpesvirus.3	-0.429196	0.0051078
8	Komagataeibacter.rhaeticus	Enterobacter.cloacae	0.704855	2.68505e-07
12	Komagataeibacter.rhaeticus	Klebsiella.pneumoniae	0.589719	4.96297e-05
1277	Komagataeibacter.rhaeticus	Lactobacillus.kefiranofaciens	0.410688	0.00764923
57	Komagataeibacter.rhaeticus	Neisseria.gonorrhoeae	0.506585	0.000725745
4097	Komagataeibacter.rhaeticus	Pseudomonas.stutzeri	0.472192	0.00182685
11177	Komagataeibacter.rhaeticus	Sphaerochaeta.pleomorpha	0.401338	0.0093034
13323	Lactobacillus.acetotolerans	Abelson.murine.leukemia.virus	0.552038	0.000182752
7260	Lactobacillus.acetotolerans	Lactobacillus.acidipiscis	0.889317	7.99361e-15
7380	Lactobacillus.acetotolerans	Lactobacillus.alimentarius	1	0
7746	Lactobacillus.acetotolerans	Lactobacillus.reuteri	0.899189	1.33227e-15
7870	Lactobacillus.acetotolerans	Lactobacillus.sanfranciscensis	0.941138	0
7995	Lactobacillus.acetotolerans	Lactobacillus.sp..wkB8	1	0
9300	Lactobacillus.acetotolerans	Oceanobacillus.kimchii	0.585586	5.77139e-05
14826	Lactobacillus.acetotolerans	Pseudomonas.virus.EL	0.790804	7.66719e-10
11146	Lactobacillus.acetotolerans	Sandaracinus.amylolyticus	0.899189	1.33227e-15
13324	Lactobacillus.acidipiscis	Abelson.murine.leukemia.virus	0.477435	0.00159672
7381	Lactobacillus.acidipiscis	Lactobacillus.alimentarius	0.88932	7.99361e-15
7747	Lactobacillus.acidipiscis	Lactobacillus.reuteri	0.864689	3.1708e-13
7871	Lactobacillus.acidipiscis	Lactobacillus.sanfranciscensis	0.90551	4.44089e-16
7996	Lactobacillus.acidipiscis	Lactobacillus.sp..wkB8	0.88932	7.99361e-15
9301	Lactobacillus.acidipiscis	Oceanobacillus.kimchii	0.561468	0.000133836
14827	Lactobacillus.acidipiscis	Pseudomonas.virus.EL	0.75425	1.23824e-08
11147	Lactobacillus.acidipiscis	Sandaracinus.amylolyticus	0.864689	3.1708e-13
13253	Lactobacillus.acidophilus	Abelson.murine.leukemia.virus	0.444458	0.00359927
1481	Lactobacillus.acidophilus	Aerococcus.christensenii	0.919347	0
7071	Lactobacillus.acidophilus	Lactobacillus.acetotolerans	0.852677	1.48703e-12
7190	Lactobacillus.acidophilus	Lactobacillus.acidipiscis	0.84168	5.45564e-12
7310	Lactobacillus.acidophilus	Lactobacillus.alimentarius	0.852679	1.48659e-12
2328	Lactobacillus.acidophilus	Lactobacillus.amylophilus	0.453715	0.00288803
1590	Lactobacillus.acidophilus	Lactobacillus.apis	0.496812	0.000952735
3371	Lactobacillus.acidophilus	Lactobacillus.crustorum	0.773225	3.11503e-09
1275	Lactobacillus.acidophilus	Lactobacillus.helveticus	0.486117	0.00127164
2130	Lactobacillus.acidophilus	Lactobacillus.iners	0.824137	3.58327e-11
1325	Lactobacillus.acidophilus	Lactobacillus.kefiranofaciens	0.854647	1.16507e-12
2465	Lactobacillus.acidophilus	Lactobacillus.kullabergensis	0.894779	3.10862e-15
2535	Lactobacillus.acidophilus	Lactobacillus.paracollinoides	0.452673	0.00296139
2195	Lactobacillus.acidophilus	Lactobacillus.plantarum	0.793435	6.14543e-10
7676	Lactobacillus.acidophilus	Lactobacillus.reuteri	0.884294	1.79856e-14
1703	Lactobacillus.acidophilus	Lactobacillus.salivarius	0.892788	4.44089e-15
7800	Lactobacillus.acidophilus	Lactobacillus.sanfranciscensis	0.858618	7.0477e-13
7925	Lactobacillus.acidophilus	Lactobacillus.sp..wkB8	0.852679	1.48659e-12
2606	Lactobacillus.acidophilus	Mageeibacillus.indolicus	0.844646	3.88045e-12
9230	Lactobacillus.acidophilus	Oceanobacillus.kimchii	0.512631	0.000610767
3620	Lactobacillus.acidophilus	Paraburkholderia.sprentiae	0.830282	1.8991e-11
3878	Lactobacillus.acidophilus	Pseudomonas.resinovorans	0.859822	6.03073e-13
14756	Lactobacillus.acidophilus	Pseudomonas.virus.EL	0.689993	6.01569e-07
11076	Lactobacillus.acidophilus	Sandaracinus.amylolyticus	0.884294	1.79856e-14
1880	Lactobacillus.acidophilus	Staphylococcus.cohnii	0.593332	4.34231e-05
13325	Lactobacillus.alimentarius	Abelson.murine.leukemia.virus	0.552038	0.000182754
7748	Lactobacillus.alimentarius	Lactobacillus.reuteri	0.899193	1.33227e-15
7872	Lactobacillus.alimentarius	Lactobacillus.sanfranciscensis	0.941141	0
7997	Lactobacillus.alimentarius	Lactobacillus.sp..wkB8	1	0
9302	Lactobacillus.alimentarius	Oceanobacillus.kimchii	0.585588	5.77091e-05
14828	Lactobacillus.alimentarius	Pseudomonas.virus.EL	0.790801	7.66908e-10
11148	Lactobacillus.alimentarius	Sandaracinus.amylolyticus	0.899193	1.33227e-15
12843	Lactobacillus.amylolyticus	Lactobacillus.phage.Lv.1	0.579819	7.09998e-05
8124	Lactobacillus.amylolyticus	Laribacter.hongkongensis	0.417168	0.00665729
9853	Lactobacillus.amylolyticus	Pandoraea.apista	0.472261	0.00182363
11298	Lactobacillus.amylolyticus	Sphaerochaeta.pleomorpha	0.470165	0.00192334
4822	Lactobacillus.amylophilus	Aeromonas.salmonicida	0.76449	5.97409e-09
5425	Lactobacillus.amylophilus	Borrelia.anserina	0.76449	5.97409e-09
7090	Lactobacillus.amylophilus	Lactobacillus.acetotolerans	0.46667	0.00210037
7209	Lactobacillus.amylophilus	Lactobacillus.acidipiscis	0.408869	0.00794952
7329	Lactobacillus.amylophilus	Lactobacillus.alimentarius	0.46667	0.00210036
3390	Lactobacillus.amylophilus	Lactobacillus.crustorum	0.411795	0.00747118
2484	Lactobacillus.amylophilus	Lactobacillus.kullabergensis	0.492408	0.00107424
7695	Lactobacillus.amylophilus	Lactobacillus.reuteri	0.544017	0.000236492
7819	Lactobacillus.amylophilus	Lactobacillus.sanfranciscensis	0.438632	0.00412152
7944	Lactobacillus.amylophilus	Lactobacillus.sp..wkB8	0.46667	0.00210036
2625	Lactobacillus.amylophilus	Mageeibacillus.indolicus	0.497352	0.000938704
8454	Lactobacillus.amylophilus	Microbacterium.sp..No..7	0.702035	3.14095e-07
8980	Lactobacillus.amylophilus	Nitrosococcus.halophilus	0.76449	5.97409e-09
9114	Lactobacillus.amylophilus	Nostoc.sp..NIES.4103	0.76449	5.97409e-09
3639	Lactobacillus.amylophilus	Paraburkholderia.sprentiae	0.422983	0.00586377
3897	Lactobacillus.amylophilus	Pseudomonas.resinovorans	0.445367	0.00352322
10365	Lactobacillus.amylophilus	Pseudomonas.synxantha	0.591228	4.69461e-05
14775	Lactobacillus.amylophilus	Pseudomonas.virus.EL	0.545419	0.00022618
4347	Lactobacillus.amylophilus	Rhodococcus.erythropolis	0.500831	0.000852681
10800	Lactobacillus.amylophilus	Rhodococcus.sp..YL.1	0.702006	3.14597e-07
11095	Lactobacillus.amylophilus	Sandaracinus.amylolyticus	0.544017	0.000236492
12315	Lactobacillus.amylophilus	Thermus.sp..CCB_US3_UF1	0.76449	5.97409e-09
4691	Lactobacillus.amylovorus	Acinetobacter.johnsonii	0.457104	0.00266029
2885	Lactobacillus.amylovorus	Acinetobacter.venetianus	0.71251	1.73806e-07
5813	Lactobacillus.amylovorus	Carnobacterium.maltaromaticum	0.765997	5.34976e-09
5921	Lactobacillus.amylovorus	Cedecea.neteri	0.417065	0.00667212
6363	Lactobacillus.amylovorus	Comamonas.testosteroni	0.457104	0.00266029
7416	Lactobacillus.amylovorus	Lactobacillus.amylolyticus	0.575062	8.39843e-05
2381	Lactobacillus.amylovorus	Lactobacillus.crispatus.2	0.793824	5.94596e-10
1631	Lactobacillus.amylovorus	Lactobacillus.gallinarum	0.69261	5.23725e-07
1260	Lactobacillus.amylovorus	Lactobacillus.helveticus	0.737815	3.7165e-08
4617	Lactobacillus.apis	Acetobacterium.sp..KB.1	0.566825	0.000111656
7078	Lactobacillus.apis	Lactobacillus.acetotolerans	0.523585	0.000443191
7197	Lactobacillus.apis	Lactobacillus.acidipiscis	0.543431	0.000240925
7317	Lactobacillus.apis	Lactobacillus.alimentarius	0.523585	0.000443188
3378	Lactobacillus.apis	Lactobacillus.crustorum	0.537904	0.000286581
2137	Lactobacillus.apis	Lactobacillus.iners	0.523232	0.000447862
2472	Lactobacillus.apis	Lactobacillus.kullabergensis	0.556907	0.000155783
2202	Lactobacillus.apis	Lactobacillus.plantarum	0.527563	0.000393391
7683	Lactobacillus.apis	Lactobacillus.reuteri	0.537565	0.000289619
1710	Lactobacillus.apis	Lactobacillus.salivarius	0.560247	0.000139418
7807	Lactobacillus.apis	Lactobacillus.sanfranciscensis	0.515546	0.000561393
7932	Lactobacillus.apis	Lactobacillus.sp..wkB8	0.523585	0.000443188
2613	Lactobacillus.apis	Mageeibacillus.indolicus	0.521708	0.000468592
3627	Lactobacillus.apis	Paraburkholderia.sprentiae	0.557076	0.000154915
3885	Lactobacillus.apis	Pseudomonas.resinovorans	0.499554	0.000883417
14763	Lactobacillus.apis	Pseudomonas.virus.EL	0.435811	0.00439725
11083	Lactobacillus.apis	Sandaracinus.amylolyticus	0.537565	0.000289619
1906	Lactobacillus.crispatus	Acinetobacter.baumannii	0.460356	0.00245678
2865	Lactobacillus.crispatus	Acinetobacter.venetianus	0.878586	4.35207e-14
5793	Lactobacillus.crispatus	Carnobacterium.maltaromaticum	0.929885	0
15415	Lactobacillus.crispatus	Human.endogenous.retrovirus.K	0.438671	0.00411782
7396	Lactobacillus.crispatus	Lactobacillus.amylolyticus	0.695841	4.4049e-07
576	Lactobacillus.crispatus	Lactobacillus.amylovorus	0.88604	1.35447e-14
2361	Lactobacillus.crispatus	Lactobacillus.crispatus.2	0.923166	0
1611	Lactobacillus.crispatus	Lactobacillus.gallinarum	0.83286	1.44409e-11
1240	Lactobacillus.crispatus	Lactobacillus.helveticus	0.777827	2.18476e-09
1845	Lactobacillus.crispatus	Staphylococcus.cohnii	0.419175	0.00637358
2920	Lactobacillus.crispatus.2	Acinetobacter.venetianus	0.809674	1.45658e-10
2996	Lactobacillus.crispatus.2	Aerococcus.urinae	0.449763	0.00317493
5848	Lactobacillus.crispatus.2	Carnobacterium.maltaromaticum	0.892583	4.44089e-15
7451	Lactobacillus.crispatus.2	Lactobacillus.amylolyticus	0.789225	8.7433e-10
13286	Lactobacillus.crustorum	Abelson.murine.leukemia.virus	0.500741	0.000854832
7104	Lactobacillus.crustorum	Lactobacillus.acetotolerans	0.914848	0
7223	Lactobacillus.crustorum	Lactobacillus.acidipiscis	0.882537	2.37588e-14
7343	Lactobacillus.crustorum	Lactobacillus.alimentarius	0.914845	0
12803	Lactobacillus.crustorum	Lactobacillus.phage.Lv.1	0.430958	0.00490943
7709	Lactobacillus.crustorum	Lactobacillus.reuteri	0.761225	7.56634e-09
7833	Lactobacillus.crustorum	Lactobacillus.sanfranciscensis	0.799159	3.75551e-10
7958	Lactobacillus.crustorum	Lactobacillus.sp..wkB8	0.914845	0
9263	Lactobacillus.crustorum	Oceanobacillus.kimchii	0.48744	0.00122767
3653	Lactobacillus.crustorum	Paraburkholderia.sprentiae	0.97337	0
3911	Lactobacillus.crustorum	Pseudomonas.resinovorans	0.884504	1.73195e-14
14789	Lactobacillus.crustorum	Pseudomonas.virus.EL	0.878006	4.75175e-14
11109	Lactobacillus.crustorum	Sandaracinus.amylolyticus	0.761225	7.56634e-09
314	Lactobacillus.delbrueckii	Clostridium.sp..DL.VIII	0.429357	0.00508938
510	Lactobacillus.delbrueckii	Corynebacterium.diphtheriae	0.400686	0.00942942
3417	Lactobacillus.delbrueckii	Micromonospora.echinospora	0.583898	6.13458e-05
14042	Lactobacillus.delbrueckii	Murine.osteosarcoma.virus	0.609497	2.34078e-05
960	Lactobacillus.delbrueckii	Zobellia.galactanivorans	0.465987	0.00213658
2908	Lactobacillus.gallinarum	Acinetobacter.venetianus	0.786632	1.08209e-09
2984	Lactobacillus.gallinarum	Aerococcus.urinae	0.468924	0.00198462
5209	Lactobacillus.gallinarum	Azospirillum.thiophilum	0.455606	0.00275896
14936	Lactobacillus.gallinarum	BeAn.58058.virus	0.415526	0.00689742
5623	Lactobacillus.gallinarum	Burkholderia.sp..MSMB0856	0.455606	0.00275896
5836	Lactobacillus.gallinarum	Carnobacterium.maltaromaticum	0.744259	2.43928e-08
15458	Lactobacillus.gallinarum	Human.endogenous.retrovirus.K	0.407344	0.00820916
7439	Lactobacillus.gallinarum	Lactobacillus.amylolyticus	0.730892	5.76478e-08
2404	Lactobacillus.gallinarum	Lactobacillus.crispatus.2	0.797062	4.50629e-10
13919	Lactobacillus.gallinarum	Pseudomonas.phage.F10	0.443708	0.00366303
14254	Lactobacillus.gallinarum	Pseudomonas.phage.PA16	0.470429	0.00191051
3974	Lactobacillus.gallinarum	Pseudomonas.rhodesiae	0.493061	0.00105539
13588	Lactobacillus.gallinarum	Pseudomonas.virus.phiCTX	0.416242	0.00679186
12461	Lactobacillus.gallinarum	Verminephrobacter.eiseniae	0.495454	0.000988818
13227	Lactobacillus.gasseri	Abelson.murine.leukemia.virus	0.400838	0.00939999
1455	Lactobacillus.gasseri	Aerococcus.christensenii	0.741179	2.98763e-08
7045	Lactobacillus.gasseri	Lactobacillus.acetotolerans	0.831278	1.70925e-11
7164	Lactobacillus.gasseri	Lactobacillus.acidipiscis	0.719864	1.12938e-07
1200	Lactobacillus.gasseri	Lactobacillus.acidophilus	0.742579	2.72559e-08
7284	Lactobacillus.gasseri	Lactobacillus.alimentarius	0.831278	1.70923e-11
1564	Lactobacillus.gasseri	Lactobacillus.apis	0.504947	0.000760045
3345	Lactobacillus.gasseri	Lactobacillus.crustorum	0.735404	4.33693e-08
2104	Lactobacillus.gasseri	Lactobacillus.iners	0.806333	1.98018e-10
927	Lactobacillus.gasseri	Lactobacillus.jensenii	0.726383	7.61885e-08
1299	Lactobacillus.gasseri	Lactobacillus.kefiranofaciens	0.744259	2.43918e-08
2439	Lactobacillus.gasseri	Lactobacillus.kullabergensis	0.804177	2.40677e-10
2509	Lactobacillus.gasseri	Lactobacillus.paracollinoides	0.457053	0.0026636
2169	Lactobacillus.gasseri	Lactobacillus.plantarum	0.762101	7.10416e-09
7650	Lactobacillus.gasseri	Lactobacillus.reuteri	0.768363	4.4915e-09
1677	Lactobacillus.gasseri	Lactobacillus.salivarius	0.735398	4.33858e-08
7774	Lactobacillus.gasseri	Lactobacillus.sanfranciscensis	0.798925	3.83288e-10
7899	Lactobacillus.gasseri	Lactobacillus.sp..wkB8	0.831278	1.70923e-11
2580	Lactobacillus.gasseri	Mageeibacillus.indolicus	0.78692	1.05693e-09
9204	Lactobacillus.gasseri	Oceanobacillus.kimchii	0.439965	0.00399654
3594	Lactobacillus.gasseri	Paraburkholderia.sprentiae	0.750356	1.61887e-08
3852	Lactobacillus.gasseri	Pseudomonas.resinovorans	0.797429	4.36548e-10
14730	Lactobacillus.gasseri	Pseudomonas.virus.EL	0.588598	5.1714e-05
11050	Lactobacillus.gasseri	Sandaracinus.amylolyticus	0.768363	4.4915e-09
1854	Lactobacillus.gasseri	Staphylococcus.cohnii	0.426745	0.0053953
1942	Lactobacillus.helveticus	Acinetobacter.baumannii	0.542305	0.000249653
4707	Lactobacillus.helveticus	Acinetobacter.johnsonii	0.690367	5.8981e-07
2901	Lactobacillus.helveticus	Acinetobacter.venetianus	0.679605	1.02842e-06
5829	Lactobacillus.helveticus	Carnobacterium.maltaromaticum	0.662744	2.3493e-06
5937	Lactobacillus.helveticus	Cedecea.neteri	0.520135	0.000490872
6046	Lactobacillus.helveticus	Cellulophaga.algicola	0.424097	0.00572146
6379	Lactobacillus.helveticus	Comamonas.testosteroni	0.690367	5.8981e-07
15804	Lactobacillus.helveticus	Cyprinid.herpesvirus.3	-0.425631	0.0055305
15451	Lactobacillus.helveticus	Human.endogenous.retrovirus.K	0.435848	0.00439352
7432	Lactobacillus.helveticus	Lactobacillus.amylolyticus	0.445344	0.00352508
2397	Lactobacillus.helveticus	Lactobacillus.crispatus.2	0.559574	0.000142587
1647	Lactobacillus.helveticus	Lactobacillus.gallinarum	0.613904	1.96613e-05
1326	Lactobacillus.helveticus	Lactobacillus.kefiranofaciens	0.661329	2.51207e-06
2196	Lactobacillus.helveticus	Lactobacillus.plantarum	0.5177	0.000527232
7677	Lactobacillus.helveticus	Lactobacillus.reuteri	0.491071	0.00111376
1704	Lactobacillus.helveticus	Lactobacillus.salivarius	0.667382	1.8816e-06
7801	Lactobacillus.helveticus	Lactobacillus.sanfranciscensis	0.408104	0.00807892
8052	Lactobacillus.helveticus	Laribacter.hongkongensis	0.401368	0.0092977
2607	Lactobacillus.helveticus	Mageeibacillus.indolicus	0.444079	0.0036314
14247	Lactobacillus.helveticus	Pseudomonas.phage.PA16	0.441746	0.00383464
10204	Lactobacillus.helveticus	Pseudomonas.pohangensis	0.533863	0.000324746
3879	Lactobacillus.helveticus	Pseudomonas.resinovorans	0.453338	0.00291434
14757	Lactobacillus.helveticus	Pseudomonas.virus.EL	0.422247	0.00595949
11077	Lactobacillus.helveticus	Sandaracinus.amylolyticus	0.491071	0.00111376
1881	Lactobacillus.helveticus	Staphylococcus.cohnii	0.651293	3.99946e-06
13269	Lactobacillus.iners	Abelson.murine.leukemia.virus	0.539427	0.000273282
7087	Lactobacillus.iners	Lactobacillus.acetotolerans	0.977018	0
7206	Lactobacillus.iners	Lactobacillus.acidipiscis	0.85283	1.45928e-12
7326	Lactobacillus.iners	Lactobacillus.alimentarius	0.977015	0
2344	Lactobacillus.iners	Lactobacillus.amylophilus	0.448928	0.00323869
3387	Lactobacillus.iners	Lactobacillus.crustorum	0.965876	0
2481	Lactobacillus.iners	Lactobacillus.kullabergensis	0.92155	0
2551	Lactobacillus.iners	Lactobacillus.paracollinoides	0.448851	0.00324461
12786	Lactobacillus.iners	Lactobacillus.phage.Lv.1	0.415889	0.00684382
2211	Lactobacillus.iners	Lactobacillus.plantarum	0.918669	0
7692	Lactobacillus.iners	Lactobacillus.reuteri	0.82853	2.28182e-11
7816	Lactobacillus.iners	Lactobacillus.sanfranciscensis	0.867473	2.16938e-13
7941	Lactobacillus.iners	Lactobacillus.sp..wkB8	0.977015	0
2622	Lactobacillus.iners	Mageeibacillus.indolicus	0.930912	0
9246	Lactobacillus.iners	Oceanobacillus.kimchii	0.534088	0.000322504
3636	Lactobacillus.iners	Paraburkholderia.sprentiae	0.940354	0
3894	Lactobacillus.iners	Pseudomonas.resinovorans	0.946268	0
14772	Lactobacillus.iners	Pseudomonas.virus.EL	0.843504	4.42801e-12
11092	Lactobacillus.iners	Sandaracinus.amylolyticus	0.82853	2.28182e-11
13247	Lactobacillus.jensenii	Abelson.murine.leukemia.virus	0.466438	0.00211261
1475	Lactobacillus.jensenii	Aerococcus.christensenii	0.922859	0
2970	Lactobacillus.jensenii	Aerococcus.urinae	0.409658	0.007818
5094	Lactobacillus.jensenii	Azoarcus.sp..KH32C	0.411593	0.00750352
5297	Lactobacillus.jensenii	Bacillus.thermoamylovorans	0.411593	0.00750352
7065	Lactobacillus.jensenii	Lactobacillus.acetotolerans	0.858121	7.51177e-13
7184	Lactobacillus.jensenii	Lactobacillus.acidipiscis	0.703262	2.93449e-07
1220	Lactobacillus.jensenii	Lactobacillus.acidophilus	0.843166	4.60343e-12
7304	Lactobacillus.jensenii	Lactobacillus.alimentarius	0.858117	7.51399e-13
1584	Lactobacillus.jensenii	Lactobacillus.apis	0.449333	0.00320765
3365	Lactobacillus.jensenii	Lactobacillus.crustorum	0.881195	2.93099e-14
2124	Lactobacillus.jensenii	Lactobacillus.iners	0.921966	0
1319	Lactobacillus.jensenii	Lactobacillus.kefiranofaciens	0.766206	5.2684e-09
2459	Lactobacillus.jensenii	Lactobacillus.kullabergensis	0.7828	1.47496e-09
12764	Lactobacillus.jensenii	Lactobacillus.phage.Lv.1	0.520794	0.000481416
2189	Lactobacillus.jensenii	Lactobacillus.plantarum	0.852838	1.45794e-12
7670	Lactobacillus.jensenii	Lactobacillus.reuteri	0.697657	3.99242e-07
1697	Lactobacillus.jensenii	Lactobacillus.salivarius	0.728135	6.84085e-08
7794	Lactobacillus.jensenii	Lactobacillus.sanfranciscensis	0.718063	1.25671e-07
7919	Lactobacillus.jensenii	Lactobacillus.sp..wkB8	0.858117	7.51399e-13
2600	Lactobacillus.jensenii	Mageeibacillus.indolicus	0.828216	2.35758e-11
9224	Lactobacillus.jensenii	Oceanobacillus.kimchii	0.427545	0.00529994
9774	Lactobacillus.jensenii	Pandoraea.apista	0.422124	0.00597562
3614	Lactobacillus.jensenii	Paraburkholderia.sprentiae	0.821447	4.69527e-11
3872	Lactobacillus.jensenii	Pseudomonas.resinovorans	0.831352	1.69593e-11
14750	Lactobacillus.jensenii	Pseudomonas.virus.EL	0.768939	4.30266e-09
11070	Lactobacillus.jensenii	Sandaracinus.amylolyticus	0.697657	3.99242e-07
11219	Lactobacillus.jensenii	Sphaerochaeta.pleomorpha	0.412295	0.0073921
1874	Lactobacillus.jensenii	Staphylococcus.cohnii	0.42936	0.00508903
11672	Lactobacillus.jensenii	Streptococcus.sp..oral.taxon.431	0.444644	0.00358356
13383	Lactobacillus.johnsonii	Enterobacteria.phage.mEp460	0.855355	1.06648e-12
368	Lactobacillus.johnsonii	Rhodococcus.opacus	0.735807	4.22707e-08
170	Lactobacillus.johnsonii	Xanthomonas.euvesicatoria	0.736335	4.08682e-08
13255	Lactobacillus.kefiranofaciens	Abelson.murine.leukemia.virus	0.458229	0.00258832
1483	Lactobacillus.kefiranofaciens	Aerococcus.christensenii	0.814957	8.85088e-11
7073	Lactobacillus.kefiranofaciens	Lactobacillus.acetotolerans	0.876735	5.77316e-14
7192	Lactobacillus.kefiranofaciens	Lactobacillus.acidipiscis	0.842419	5.0151e-12
7312	Lactobacillus.kefiranofaciens	Lactobacillus.alimentarius	0.876735	5.77316e-14
2330	Lactobacillus.kefiranofaciens	Lactobacillus.amylophilus	0.497697	0.000929839
1592	Lactobacillus.kefiranofaciens	Lactobacillus.apis	0.561409	0.0001341
3373	Lactobacillus.kefiranofaciens	Lactobacillus.crustorum	0.849709	2.1334e-12
2132	Lactobacillus.kefiranofaciens	Lactobacillus.iners	0.866598	2.44693e-13
2467	Lactobacillus.kefiranofaciens	Lactobacillus.kullabergensis	0.908975	2.22045e-16
2537	Lactobacillus.kefiranofaciens	Lactobacillus.paracollinoides	0.441602	0.00384755
2197	Lactobacillus.kefiranofaciens	Lactobacillus.plantarum	0.918526	0
7678	Lactobacillus.kefiranofaciens	Lactobacillus.reuteri	0.900808	8.88178e-16
1705	Lactobacillus.kefiranofaciens	Lactobacillus.salivarius	0.966844	0
7802	Lactobacillus.kefiranofaciens	Lactobacillus.sanfranciscensis	0.881179	2.93099e-14
7927	Lactobacillus.kefiranofaciens	Lactobacillus.sp..wkB8	0.876735	5.77316e-14
2608	Lactobacillus.kefiranofaciens	Mageeibacillus.indolicus	0.88415	1.84297e-14
9232	Lactobacillus.kefiranofaciens	Oceanobacillus.kimchii	0.494961	0.00100223
3622	Lactobacillus.kefiranofaciens	Paraburkholderia.sprentiae	0.872184	1.1191e-13
3880	Lactobacillus.kefiranofaciens	Pseudomonas.resinovorans	0.871956	1.15685e-13
14758	Lactobacillus.kefiranofaciens	Pseudomonas.virus.EL	0.779764	1.87702e-09
11078	Lactobacillus.kefiranofaciens	Sandaracinus.amylolyticus	0.900808	8.88178e-16
1882	Lactobacillus.kefiranofaciens	Staphylococcus.cohnii	0.641281	6.25571e-06
13274	Lactobacillus.kullabergensis	Abelson.murine.leukemia.virus	0.524484	0.000431459
7092	Lactobacillus.kullabergensis	Lactobacillus.acetotolerans	0.966859	0
7211	Lactobacillus.kullabergensis	Lactobacillus.acidipiscis	0.956164	0
7331	Lactobacillus.kullabergensis	Lactobacillus.alimentarius	0.966861	0
3392	Lactobacillus.kullabergensis	Lactobacillus.crustorum	0.887396	1.08802e-14
2556	Lactobacillus.kullabergensis	Lactobacillus.paracollinoides	0.511304	0.000634512
7697	Lactobacillus.kullabergensis	Lactobacillus.reuteri	0.959047	0
7821	Lactobacillus.kullabergensis	Lactobacillus.sanfranciscensis	0.958235	0
7946	Lactobacillus.kullabergensis	Lactobacillus.sp..wkB8	0.966861	0
2627	Lactobacillus.kullabergensis	Mageeibacillus.indolicus	0.943914	0
9251	Lactobacillus.kullabergensis	Oceanobacillus.kimchii	0.595028	4.0761e-05
3641	Lactobacillus.kullabergensis	Paraburkholderia.sprentiae	0.948103	0
3899	Lactobacillus.kullabergensis	Pseudomonas.resinovorans	0.937258	0
14777	Lactobacillus.kullabergensis	Pseudomonas.virus.EL	0.756473	1.06024e-08
11097	Lactobacillus.kullabergensis	Sandaracinus.amylolyticus	0.959047	0
2847	Lactobacillus.paracollinoides	Acidihalobacter.ferrooxidans	0.587546	5.3742e-05
13767	Lactobacillus.paracollinoides	Alcelaphine.gammaherpesvirus.1	0.723123	9.28928e-08
15297	Lactobacillus.paracollinoides	Decapod.hepandensovirus.1	0.443859	0.00365008
6742	Lactobacillus.paracollinoides	Francisella.tularensis	0.694244	4.79954e-07
7093	Lactobacillus.paracollinoides	Lactobacillus.acetotolerans	0.4756	0.00167415
7212	Lactobacillus.paracollinoides	Lactobacillus.acidipiscis	0.536811	0.000296483
7332	Lactobacillus.paracollinoides	Lactobacillus.alimentarius	0.475602	0.00167406
3393	Lactobacillus.paracollinoides	Lactobacillus.crustorum	0.461821	0.00236966
7698	Lactobacillus.paracollinoides	Lactobacillus.reuteri	0.460257	0.00246277
7822	Lactobacillus.paracollinoides	Lactobacillus.sanfranciscensis	0.486115	0.00127173
7947	Lactobacillus.paracollinoides	Lactobacillus.sp..wkB8	0.475602	0.00167406
2628	Lactobacillus.paracollinoides	Mageeibacillus.indolicus	0.442535	0.00376479
3642	Lactobacillus.paracollinoides	Paraburkholderia.sprentiae	0.512525	0.000612638
3900	Lactobacillus.paracollinoides	Pseudomonas.resinovorans	0.488406	0.00119638
14778	Lactobacillus.paracollinoides	Pseudomonas.virus.EL	0.41336	0.00722579
2700	Lactobacillus.paracollinoides	Rhizobium.gallicum	0.703622	2.87625e-07
11098	Lactobacillus.paracollinoides	Sandaracinus.amylolyticus	0.460257	0.00246277
14867	Lactobacillus.phage.Lv.1	Pseudomonas.virus.EL	0.413193	0.00725168
13270	Lactobacillus.plantarum	Abelson.murine.leukemia.virus	0.485054	0.00130801
2993	Lactobacillus.plantarum	Aerococcus.urinae	0.420512	0.00619036
5117	Lactobacillus.plantarum	Azoarcus.sp..KH32C	0.427792	0.00527074
5320	Lactobacillus.plantarum	Bacillus.thermoamylovorans	0.427792	0.00527074
7088	Lactobacillus.plantarum	Lactobacillus.acetotolerans	0.899869	1.33227e-15
7207	Lactobacillus.plantarum	Lactobacillus.acidipiscis	0.737876	3.70183e-08
7327	Lactobacillus.plantarum	Lactobacillus.alimentarius	0.899866	1.33227e-15
7448	Lactobacillus.plantarum	Lactobacillus.amylolyticus	0.47975	0.00150355
2345	Lactobacillus.plantarum	Lactobacillus.amylophilus	0.510137	0.000656052
3388	Lactobacillus.plantarum	Lactobacillus.crustorum	0.865254	2.93765e-13
2482	Lactobacillus.plantarum	Lactobacillus.kullabergensis	0.86502	3.03313e-13
12787	Lactobacillus.plantarum	Lactobacillus.phage.Lv.1	0.447058	0.00338552
7693	Lactobacillus.plantarum	Lactobacillus.reuteri	0.857778	7.84706e-13
7817	Lactobacillus.plantarum	Lactobacillus.sanfranciscensis	0.821014	4.90208e-11
7942	Lactobacillus.plantarum	Lactobacillus.sp..wkB8	0.899866	1.33227e-15
2623	Lactobacillus.plantarum	Mageeibacillus.indolicus	0.906002	4.44089e-16
9247	Lactobacillus.plantarum	Oceanobacillus.kimchii	0.473623	0.00176131
9797	Lactobacillus.plantarum	Pandoraea.apista	0.425714	0.00552034
3637	Lactobacillus.plantarum	Paraburkholderia.sprentiae	0.829663	2.02682e-11
3895	Lactobacillus.plantarum	Pseudomonas.resinovorans	0.868063	1.9984e-13
14773	Lactobacillus.plantarum	Pseudomonas.virus.EL	0.740779	3.06666e-08
11093	Lactobacillus.plantarum	Sandaracinus.amylolyticus	0.857778	7.84706e-13
13328	Lactobacillus.reuteri	Abelson.murine.leukemia.virus	0.48347	0.00136391
7875	Lactobacillus.reuteri	Lactobacillus.sanfranciscensis	0.915505	0
8000	Lactobacillus.reuteri	Lactobacillus.sp..wkB8	0.899193	1.33227e-15
9305	Lactobacillus.reuteri	Oceanobacillus.kimchii	0.568175	0.000106618
14831	Lactobacillus.reuteri	Pseudomonas.virus.EL	0.636319	7.76251e-06
11151	Lactobacillus.reuteri	Sandaracinus.amylolyticus	1	0
13262	Lactobacillus.salivarius	Abelson.murine.leukemia.virus	0.457601	0.00262829
7080	Lactobacillus.salivarius	Lactobacillus.acetotolerans	0.873928	8.70415e-14
7199	Lactobacillus.salivarius	Lactobacillus.acidipiscis	0.874414	8.10463e-14
7319	Lactobacillus.salivarius	Lactobacillus.alimentarius	0.87393	8.70415e-14
2337	Lactobacillus.salivarius	Lactobacillus.amylophilus	0.506067	0.000736429
3380	Lactobacillus.salivarius	Lactobacillus.crustorum	0.823171	3.95035e-11
2139	Lactobacillus.salivarius	Lactobacillus.iners	0.841904	5.31841e-12
2474	Lactobacillus.salivarius	Lactobacillus.kullabergensis	0.930958	0
2544	Lactobacillus.salivarius	Lactobacillus.paracollinoides	0.481734	0.00142758
2204	Lactobacillus.salivarius	Lactobacillus.plantarum	0.87988	3.59712e-14
7685	Lactobacillus.salivarius	Lactobacillus.reuteri	0.934269	0
7809	Lactobacillus.salivarius	Lactobacillus.sanfranciscensis	0.894014	3.55271e-15
7934	Lactobacillus.salivarius	Lactobacillus.sp..wkB8	0.87393	8.70415e-14
2615	Lactobacillus.salivarius	Mageeibacillus.indolicus	0.885328	1.5099e-14
9239	Lactobacillus.salivarius	Oceanobacillus.kimchii	0.518328	0.000517639
3629	Lactobacillus.salivarius	Paraburkholderia.sprentiae	0.873367	9.4369e-14
3887	Lactobacillus.salivarius	Pseudomonas.resinovorans	0.900042	1.33227e-15
14765	Lactobacillus.salivarius	Pseudomonas.virus.EL	0.764727	5.87166e-09
11085	Lactobacillus.salivarius	Sandaracinus.amylolyticus	0.934269	0
1889	Lactobacillus.salivarius	Staphylococcus.cohnii	0.680882	9.63952e-07
13329	Lactobacillus.sanfranciscensis	Abelson.murine.leukemia.virus	0.51003	0.000658061
8001	Lactobacillus.sanfranciscensis	Lactobacillus.sp..wkB8	0.941141	0
9306	Lactobacillus.sanfranciscensis	Oceanobacillus.kimchii	0.597268	3.7472e-05
14832	Lactobacillus.sanfranciscensis	Pseudomonas.virus.EL	0.672696	1.45197e-06
11152	Lactobacillus.sanfranciscensis	Sandaracinus.amylolyticus	0.915505	0
13330	Lactobacillus.sp..wkB8	Abelson.murine.leukemia.virus	0.552038	0.000182754
9307	Lactobacillus.sp..wkB8	Oceanobacillus.kimchii	0.585588	5.77091e-05
14833	Lactobacillus.sp..wkB8	Pseudomonas.virus.EL	0.790801	7.66908e-10
11153	Lactobacillus.sp..wkB8	Sandaracinus.amylolyticus	0.899193	1.33227e-15
12848	Laribacter.hongkongensis	Lactobacillus.phage.Lv.1	0.719072	1.18384e-07
9858	Laribacter.hongkongensis	Pandoraea.apista	0.589297	5.04051e-05
14324	Laribacter.hongkongensis	Pseudomonas.phage.PA16	0.54363	0.000239407
10281	Laribacter.hongkongensis	Pseudomonas.pohangensis	0.513321	0.000598753
14834	Laribacter.hongkongensis	Pseudomonas.virus.EL	0.506478	0.000727935
11303	Laribacter.hongkongensis	Sphaerochaeta.pleomorpha	0.586742	5.53404e-05
116	Leptospira.santarosai	Azospira.oryzae	0.426705	0.00540007
287	Leptospira.santarosai	Bacillus.cereus	-0.417116	0.00666479
5471	Leptospira.santarosai	Borrelia.miyamotoi	0.499952	0.000873728
831	Leptospira.santarosai	Burkholderia.pseudomallei	-0.449153	0.00322138
182	Leptospira.santarosai	Citrobacter.amalonaticus	0.40282	0.00902233
311	Leptospira.santarosai	Clostridium.sp..DL.VIII	0.496431	0.000962742
606	Leptospira.santarosai	cyanobacterium.endosymbiont.of.Epithemia.turgida	0.45119	0.00306859
15764	Leptospira.santarosai	Cyprinid.herpesvirus.3	0.440164	0.00397813
1092	Leptospira.santarosai	Halomicronema.hongdechloris	0.446425	0.00343645
15411	Leptospira.santarosai	Human.endogenous.retrovirus.K	-0.496758	0.000954155
9327	Leptospira.santarosai	Octadecabacter.arcticus	0.448819	0.00324706
389	Leptospira.santarosai	Sinorhizobium.sp..RAC02	0.620355	1.51587e-05
11792	Leptospira.santarosai	Streptomyces.katrae	0.448819	0.00324706
3463	Leptotrichia.sp..oral.taxon.847	Micromonospora.echinospora	0.693782	4.91965e-07
14088	Leptotrichia.sp..oral.taxon.847	Murine.osteosarcoma.virus	0.684736	7.91281e-07
298	Listeria.ivanovii	Bacillus.cereus	-0.541667	0.000254726
842	Listeria.ivanovii	Burkholderia.pseudomallei	-0.415317	0.00692858
457	Listeria.ivanovii	Clostridium.perfringens	0.640619	6.43997e-06
322	Listeria.ivanovii	Clostridium.sp..DL.VIII	0.479747	0.0015037
9892	Listeria.ivanovii	Plantactinospora.sp..BB1	0.407634	0.00815912
13276	Mageeibacillus.indolicus	Abelson.murine.leukemia.virus	0.537378	0.000291315
7094	Mageeibacillus.indolicus	Lactobacillus.acetotolerans	0.955237	0
7213	Mageeibacillus.indolicus	Lactobacillus.acidipiscis	0.847358	2.82419e-12
7333	Mageeibacillus.indolicus	Lactobacillus.alimentarius	0.955238	0
3394	Mageeibacillus.indolicus	Lactobacillus.crustorum	0.868504	1.88072e-13
7699	Mageeibacillus.indolicus	Lactobacillus.reuteri	0.919435	0
7823	Mageeibacillus.indolicus	Lactobacillus.sanfranciscensis	0.898839	1.55431e-15
7948	Mageeibacillus.indolicus	Lactobacillus.sp..wkB8	0.955238	0
9253	Mageeibacillus.indolicus	Oceanobacillus.kimchii	0.552115	0.000182299
3643	Mageeibacillus.indolicus	Paraburkholderia.sprentiae	0.8848	1.64313e-14
3901	Mageeibacillus.indolicus	Pseudomonas.resinovorans	0.924177	0
14779	Mageeibacillus.indolicus	Pseudomonas.virus.EL	0.742988	2.653e-08
11099	Mageeibacillus.indolicus	Sandaracinus.amylolyticus	0.919435	0
14664	Mesoplasma.syrphidae	Human.alphaherpesvirus.2	0.926142	0
10426	Microbacterium.aurum	Pseudomonas.synxantha	0.525684	0.000416255
10715	Microbacterium.aurum	Pseudomonas.tolaasii	0.429553	0.00506707
11758	Microbacterium.aurum	Streptococcus.sp..oral.taxon.431	0.840319	6.3638e-12
9042	Microbacterium.sp..No..7	Nitrosococcus.halophilus	0.976988	0
9176	Microbacterium.sp..No..7	Nostoc.sp..NIES.4103	0.976988	0
10427	Microbacterium.sp..No..7	Pseudomonas.synxantha	0.682498	8.87701e-07
10862	Microbacterium.sp..No..7	Rhodococcus.sp..YL.1	1	0
12377	Microbacterium.sp..No..7	Thermus.sp..CCB_US3_UF1	0.976988	0
14962	Micromonospora.echinospora	BeAn.58058.virus	0.661667	2.4723e-06
14112	Micromonospora.echinospora	Murine.osteosarcoma.virus	0.90863	2.22045e-16
13993	Muribaculum.intestinale	Pseudomonas.phage.F10	0.556758	0.000156552
10572	Muribaculum.intestinale	Pseudomonas.syringae	0.830286	1.89821e-11
13012	Muribaculum.intestinale	Pseudomonas.virus.LKA1	0.788605	9.20279e-10
13662	Muribaculum.intestinale	Pseudomonas.virus.phiCTX	0.461496	0.00238877
12067	Muribaculum.intestinale	Streptomyces.roseochromogenus	1	0
15047	Murine.osteosarcoma.virus	BeAn.58058.virus	0.70748	2.31666e-07
6640	Mycoplasma.wenyonii	Enterobacter.asburiae	0.525823	0.000414516
9538	Mycoplasma.wenyonii	Oscillatoria.acuminata	0.673816	1.37386e-06
13126	Mycoplasma.wenyonii	Ross.River.virus	0.577527	7.70083e-05
9314	Myroides.profundi	Oceanobacillus.kimchii	0.760534	7.95057e-09
1903	Neisseria.gonorrhoeae	Acinetobacter.baumannii	0.621802	1.42879e-05
4668	Neisseria.gonorrhoeae	Acinetobacter.johnsonii	0.46512	0.00218333
6007	Neisseria.gonorrhoeae	Cellulophaga.algicola	0.498207	0.000916883
6340	Neisseria.gonorrhoeae	Comamonas.testosteroni	0.46512	0.00218333
15588	Neisseria.gonorrhoeae	Human.endogenous.retrovirus.K.2	0.40035	0.00949488
1237	Neisseria.gonorrhoeae	Lactobacillus.helveticus	0.449518	0.00319352
8527	Neisseria.gonorrhoeae	Muribaculum.intestinale	0.462883	0.00230823
4107	Neisseria.gonorrhoeae	Pseudomonas.stutzeri	0.409398	0.00786109
2713	Neisseria.gonorrhoeae	Shinella.sp..HZN7	0.417561	0.00660087
11947	Neisseria.gonorrhoeae	Streptomyces.roseochromogenus	0.462883	0.00230823
9180	Nitrosococcus.halophilus	Nostoc.sp..NIES.4103	1	0
10431	Nitrosococcus.halophilus	Pseudomonas.synxantha	0.741295	2.96497e-08
10866	Nitrosococcus.halophilus	Rhodococcus.sp..YL.1	0.976971	0
12381	Nitrosococcus.halophilus	Thermus.sp..CCB_US3_UF1	1	0
10432	Nostoc.sp..NIES.4103	Pseudomonas.synxantha	0.741295	2.96497e-08
10867	Nostoc.sp..NIES.4103	Rhodococcus.sp..YL.1	0.976971	0
12382	Nostoc.sp..NIES.4103	Thermus.sp..CCB_US3_UF1	1	0
11163	Oceanobacillus.kimchii	Sandaracinus.amylolyticus	0.568175	0.000106618
15363	Octadecabacter.arcticus	Decapod.hepandensovirus.1	0.563304	0.00012582
11919	Octadecabacter.arcticus	Streptomyces.katrae	1	0
13180	Oscillatoria.acuminata	Ross.River.virus	0.819176	5.87839e-11
14426	Paenibacillus.crassostreae	Escherichia.virus.IME08	0.423814	0.00575733
12151	Paenibacillus.crassostreae	Streptomyces.sp..4F	0.405626	0.00851021
12622	Paenibacillus.crassostreae	Vibrio.campbellii	0.426387	0.0054384
11465	Paenibacillus.sp..FSL.H7.0737	Sphaerospermopsis.kisseleviana	0.637198	7.47336e-06
12861	Pandoraea.apista	Lactobacillus.phage.Lv.1	0.807883	1.71845e-10
11316	Pandoraea.apista	Sphaerochaeta.pleomorpha	0.661449	2.49779e-06
13289	Paraburkholderia.sprentiae	Abelson.murine.leukemia.virus	0.504718	0.000764938
7107	Paraburkholderia.sprentiae	Lactobacillus.acetotolerans	0.930426	0
7226	Paraburkholderia.sprentiae	Lactobacillus.acidipiscis	0.966833	0
7346	Paraburkholderia.sprentiae	Lactobacillus.alimentarius	0.930426	0
7712	Paraburkholderia.sprentiae	Lactobacillus.reuteri	0.834981	1.14859e-11
7836	Paraburkholderia.sprentiae	Lactobacillus.sanfranciscensis	0.875484	6.92779e-14
7961	Paraburkholderia.sprentiae	Lactobacillus.sp..wkB8	0.930426	0
9266	Paraburkholderia.sprentiae	Oceanobacillus.kimchii	0.538459	0.000281669
3914	Paraburkholderia.sprentiae	Pseudomonas.resinovorans	0.900426	1.11022e-15
14792	Paraburkholderia.sprentiae	Pseudomonas.virus.EL	0.844571	3.9142e-12
11112	Paraburkholderia.sprentiae	Sandaracinus.amylolyticus	0.834981	1.14859e-11
5037	Paracoccus.mutanolyticus	Arcobacter.trophiarum	0.643369	5.70613e-06
5758	Paracoccus.mutanolyticus	Carnobacterium.divergens	0.893705	3.77476e-15
6642	Paracoccus.mutanolyticus	Enterobacter.asburiae	0.552604	0.000179415
6873	Paracoccus.mutanolyticus	Helicobacter.cinaedi	0.808734	1.58904e-10
6304	Pelosinus.fermentans	Clostridioides.difficile	0.462398	0.00233611
15089	Photorhabdus.asymbiotica	Ateline.gammaherpesvirus.3	0.537867	0.000286914
10049	Photorhabdus.asymbiotica	Pseudomonas.balearica	0.503657	0.000788059
14507	Plantactinospora.sp..BB1	Escherichia.virus.IME08	0.477681	0.00158658
189	Polynucleobacter.necessarius	Citrobacter.amalonaticus	0.542781	0.000245929
453	Polynucleobacter.necessarius	Clostridium.perfringens	0.45847	0.00257309
483	Polynucleobacter.necessarius	Cupriavidus.oxalaticus	0.441125	0.00389043
2034	Polynucleobacter.necessarius	Desulfurella.acetivorans	0.459474	0.00251058
14383	Polynucleobacter.necessarius	Escherichia.virus.IME08	0.539483	0.000272806
9888	Polynucleobacter.necessarius	Plantactinospora.sp..BB1	0.663007	2.32015e-06
13226	Pseudomonas.aeruginosa	Abelson.murine.leukemia.virus	0.494412	0.00101734
1151	Pseudomonas.aeruginosa	Achromobacter.xylosoxidans	0.777067	2.31785e-09
4679	Pseudomonas.aeruginosa	Acinetobacter.johnsonii	0.496196	0.000968949
5174	Pseudomonas.aeruginosa	Azospirillum.thiophilum	0.504939	0.000760206
5588	Pseudomonas.aeruginosa	Burkholderia.sp..MSMB0856	0.504939	0.000760206
5909	Pseudomonas.aeruginosa	Cedecea.neteri	0.787999	9.67406e-10
6351	Pseudomonas.aeruginosa	Comamonas.testosteroni	0.496196	0.000968949
8024	Pseudomonas.aeruginosa	Laribacter.hongkongensis	0.616655	1.76091e-05
13884	Pseudomonas.aeruginosa	Pseudomonas.phage.F10	0.664097	2.20283e-06
14219	Pseudomonas.aeruginosa	Pseudomonas.phage.PA16	0.714487	1.54992e-07
10176	Pseudomonas.aeruginosa	Pseudomonas.pohangensis	0.545944	0.000222423
3939	Pseudomonas.aeruginosa	Pseudomonas.rhodesiae	0.705844	2.54036e-07
12903	Pseudomonas.aeruginosa	Pseudomonas.virus.LKA1	0.749739	1.68826e-08
13553	Pseudomonas.aeruginosa	Pseudomonas.virus.phiCTX	0.863957	3.49942e-13
12426	Pseudomonas.aeruginosa	Verminephrobacter.eiseniae	0.52539	0.000419938
15194	Pseudomonas.balearica	Ateline.gammaherpesvirus.3	0.797783	4.23336e-10
4760	Pseudomonas.fluorescens	Aeromonas.salmonicida	0.497077	0.000945839
5363	Pseudomonas.fluorescens	Borrelia.anserina	0.497077	0.000945839
868	Pseudomonas.fluorescens	Cohaesibacter.sp..ES.047	0.529044	0.000376176
637	Pseudomonas.fluorescens	Enterococcus.casseliflavus	0.453804	0.00288179
85	Pseudomonas.fluorescens	Lactobacillus.delbrueckii	0.446326	0.00344453
8392	Pseudomonas.fluorescens	Microbacterium.sp..No..7	0.488083	0.00120675
3410	Pseudomonas.fluorescens	Micromonospora.echinospora	0.444879	0.00356382
14035	Pseudomonas.fluorescens	Murine.osteosarcoma.virus	0.465378	0.00216937
8918	Pseudomonas.fluorescens	Nitrosococcus.halophilus	0.497077	0.000945839
9052	Pseudomonas.fluorescens	Nostoc.sp..NIES.4103	0.497077	0.000945839
4012	Pseudomonas.fluorescens	Pseudomonas.sp..TKP	0.40748	0.00818559
10303	Pseudomonas.fluorescens	Pseudomonas.synxantha	0.521973	0.00046493
4285	Pseudomonas.fluorescens	Rhodococcus.erythropolis	0.519564	0.000499193
10738	Pseudomonas.fluorescens	Rhodococcus.sp..YL.1	0.488076	0.00120699
12253	Pseudomonas.fluorescens	Thermus.sp..CCB_US3_UF1	0.497077	0.000945839
15046	Pseudomonas.phage.F10	BeAn.58058.virus	0.51232	0.000616267
14364	Pseudomonas.phage.F10	Pseudomonas.phage.PA16	0.885372	1.5099e-14
15048	Pseudomonas.phage.PA16	BeAn.58058.virus	0.465901	0.00214118
14876	Pseudomonas.phage.PA16	Pseudomonas.virus.EL	0.401635	0.0092465
14005	Pseudomonas.pohangensis	Pseudomonas.phage.F10	0.605022	2.78688e-05
14340	Pseudomonas.pohangensis	Pseudomonas.phage.PA16	0.826041	2.95115e-11
13674	Pseudomonas.pohangensis	Pseudomonas.virus.phiCTX	0.424764	0.00563772
3056	Pseudomonas.putida	Arenibacter.algicola	0.978281	0
1538	Pseudomonas.putida	Bacillus.thuringiensis	0.921744	0
15629	Pseudomonas.putida	Human.endogenous.retrovirus.K.2	0.465731	0.00215033
4239	Pseudomonas.putida	Ralstonia.solanacearum	0.981839	0
13292	Pseudomonas.resinovorans	Abelson.murine.leukemia.virus	0.529718	0.000368571
7110	Pseudomonas.resinovorans	Lactobacillus.acetotolerans	0.970235	0
7229	Pseudomonas.resinovorans	Lactobacillus.acidipiscis	0.861586	4.79172e-13
7349	Pseudomonas.resinovorans	Lactobacillus.alimentarius	0.970236	0
7715	Pseudomonas.resinovorans	Lactobacillus.reuteri	0.871338	1.26343e-13
7839	Pseudomonas.resinovorans	Lactobacillus.sanfranciscensis	0.913011	0
7964	Pseudomonas.resinovorans	Lactobacillus.sp..wkB8	0.970236	0
9269	Pseudomonas.resinovorans	Oceanobacillus.kimchii	0.563938	0.000123155
14795	Pseudomonas.resinovorans	Pseudomonas.virus.EL	0.839719	6.80811e-12
11115	Pseudomonas.resinovorans	Sandaracinus.amylolyticus	0.871338	1.26343e-13
13293	Pseudomonas.rhodesiae	Abelson.murine.leukemia.virus	0.798387	4.01691e-10
5241	Pseudomonas.rhodesiae	Azospirillum.thiophilum	0.857993	7.63389e-13
14968	Pseudomonas.rhodesiae	BeAn.58058.virus	0.478388	0.00155776
5655	Pseudomonas.rhodesiae	Burkholderia.sp..MSMB0856	0.857993	7.63389e-13
13951	Pseudomonas.rhodesiae	Pseudomonas.phage.F10	0.601687	3.16835e-05
14286	Pseudomonas.rhodesiae	Pseudomonas.phage.PA16	0.56116	0.000135224
12970	Pseudomonas.rhodesiae	Pseudomonas.virus.LKA1	0.580991	6.80923e-05
13620	Pseudomonas.rhodesiae	Pseudomonas.virus.phiCTX	0.791006	7.53924e-10
12493	Pseudomonas.rhodesiae	Verminephrobacter.eiseniae	0.862546	4.22107e-13
801	Pseudomonas.sp..PONIH3	Acinetobacter.bereziniae	0.537106	0.000293785
549	Pseudomonas.sp..PONIH3	Ralstonia.insidiosa	0.643005	5.79868e-06
724	Pseudomonas.sp..PONIH3	Ralstonia.pickettii	0.468419	0.00201009
4392	Pseudomonas.sp..PONIH3	Serratia.fonticola	0.537237	0.000292595
762	Pseudomonas.sp..PONIH3	Stenotrophomonas.maltophilia	0.655475	3.3018e-06
4844	Pseudomonas.sp..TKP	Aeromonas.salmonicida	0.405224	0.00858199
5447	Pseudomonas.sp..TKP	Borrelia.anserina	0.405224	0.00858199
8347	Pseudomonas.sp..TKP	Microbacterium.aurum	0.94129	0
8476	Pseudomonas.sp..TKP	Microbacterium.sp..No..7	0.476956	0.00161662
9002	Pseudomonas.sp..TKP	Nitrosococcus.halophilus	0.405224	0.00858199
9136	Pseudomonas.sp..TKP	Nostoc.sp..NIES.4103	0.405224	0.00858199
10387	Pseudomonas.sp..TKP	Pseudomonas.synxantha	0.759858	8.34389e-09
4369	Pseudomonas.sp..TKP	Rhodococcus.erythropolis	0.899968	1.33227e-15
10822	Pseudomonas.sp..TKP	Rhodococcus.sp..YL.1	0.476978	0.00161569
11719	Pseudomonas.sp..TKP	Streptococcus.sp..oral.taxon.431	0.790743	7.70652e-10
12337	Pseudomonas.sp..TKP	Thermus.sp..CCB_US3_UF1	0.405224	0.00858199
12812	Pseudomonas.stutzeri	Lactobacillus.phage.Lv.1	0.419775	0.00629082
8607	Pseudomonas.stutzeri	Muribaculum.intestinale	0.737878	3.7013e-08
13953	Pseudomonas.stutzeri	Pseudomonas.phage.F10	0.495837	0.000978523
14288	Pseudomonas.stutzeri	Pseudomonas.phage.PA16	0.414288	0.00708357
10532	Pseudomonas.stutzeri	Pseudomonas.syringae	0.769877	4.01151e-09
12972	Pseudomonas.stutzeri	Pseudomonas.virus.LKA1	0.490023	0.00114561
11267	Pseudomonas.stutzeri	Sphaerochaeta.pleomorpha	0.522151	0.000462482
12027	Pseudomonas.stutzeri	Streptomyces.roseochromogenus	0.737878	3.7013e-08
10876	Pseudomonas.synxantha	Rhodococcus.sp..YL.1	0.68247	8.88944e-07
11773	Pseudomonas.synxantha	Streptococcus.sp..oral.taxon.431	0.606214	2.66098e-05
12391	Pseudomonas.synxantha	Thermus.sp..CCB_US3_UF1	0.741295	2.96497e-08
13026	Pseudomonas.syringae	Pseudomonas.virus.LKA1	0.562211	0.00013054
12081	Pseudomonas.syringae	Streptomyces.roseochromogenus	0.830286	1.89821e-11
15926	Pseudomonas.virus.EL	Cyprinid.herpesvirus.3	-0.427969	0.00524992
13365	Pseudomonas.virus.LKA1	Abelson.murine.leukemia.virus	0.474489	0.00172264
14023	Pseudomonas.virus.LKA1	Pseudomonas.phage.F10	0.833596	1.33431e-11
14358	Pseudomonas.virus.LKA1	Pseudomonas.phage.PA16	0.640669	6.42586e-06
13692	Pseudomonas.virus.LKA1	Pseudomonas.virus.phiCTX	0.904731	4.44089e-16
15044	Pseudomonas.virus.phiCTX	BeAn.58058.virus	0.428862	0.0051461
14027	Pseudomonas.virus.phiCTX	Pseudomonas.phage.F10	0.814361	9.37042e-11
14362	Pseudomonas.virus.phiCTX	Pseudomonas.phage.PA16	0.692672	5.21998e-07
3108	Pseudonocardia.dioxanivorans	Bordetella.bronchiseptica	0.419002	0.00639753
847	Pseudonocardia.dioxanivorans	Burkholderia.pseudomallei	-0.412363	0.00738136
15780	Pseudonocardia.dioxanivorans	Cyprinid.herpesvirus.3	0.497864	0.000925591
2043	Pseudonocardia.dioxanivorans	Desulfurella.acetivorans	0.477862	0.00157918
814	Ralstonia.insidiosa	Acinetobacter.bereziniae	0.89553	2.66454e-15
664	Ralstonia.insidiosa	Enterococcus.casseliflavus	0.645733	5.13765e-06
737	Ralstonia.insidiosa	Ralstonia.pickettii	0.861537	4.82281e-13
4405	Ralstonia.insidiosa	Serratia.fonticola	0.837229	8.98104e-12
775	Ralstonia.insidiosa	Stenotrophomonas.maltophilia	0.941646	0
819	Ralstonia.pickettii	Acinetobacter.bereziniae	0.916039	0
10335	Ralstonia.pickettii	Pseudomonas.synxantha	0.508222	0.000692837
4317	Ralstonia.pickettii	Rhodococcus.erythropolis	0.423027	0.00585805
4410	Ralstonia.pickettii	Serratia.fonticola	0.732611	5.17588e-08
780	Ralstonia.pickettii	Stenotrophomonas.maltophilia	0.767145	4.91595e-09
15669	Ralstonia.solanacearum	Human.endogenous.retrovirus.K.2	0.428952	0.0051358
2849	Rhizobium.gallicum	Acidihalobacter.ferrooxidans	0.653285	3.65175e-06
13769	Rhizobium.gallicum	Alcelaphine.gammaherpesvirus.1	0.796675	4.65912e-10
15299	Rhizobium.gallicum	Decapod.hepandensovirus.1	0.531199	0.000352332
6744	Rhizobium.gallicum	Francisella.tularensis	0.75616	1.08375e-08
4847	Rhodococcus.erythropolis	Aeromonas.salmonicida	0.760706	7.85333e-09
5450	Rhodococcus.erythropolis	Borrelia.anserina	0.760706	7.85333e-09
15670	Rhodococcus.erythropolis	Human.endogenous.retrovirus.K.2	0.436518	0.00432671
8350	Rhodococcus.erythropolis	Microbacterium.aurum	0.708303	2.2112e-07
8479	Rhodococcus.erythropolis	Microbacterium.sp..No..7	0.810121	1.39722e-10
9005	Rhodococcus.erythropolis	Nitrosococcus.halophilus	0.760706	7.85333e-09
9139	Rhodococcus.erythropolis	Nostoc.sp..NIES.4103	0.760706	7.85333e-09
10390	Rhodococcus.erythropolis	Pseudomonas.synxantha	0.867329	2.21156e-13
10679	Rhodococcus.erythropolis	Pseudomonas.tolaasii	0.405911	0.00845955
10825	Rhodococcus.erythropolis	Rhodococcus.sp..YL.1	0.810133	1.39575e-10
11722	Rhodococcus.erythropolis	Streptococcus.sp..oral.taxon.431	0.521786	0.000467502
12340	Rhodococcus.erythropolis	Thermus.sp..CCB_US3_UF1	0.760706	7.85333e-09
13394	Rhodococcus.opacus	Enterobacteria.phage.mEp460	0.850312	1.98375e-12
12394	Rhodococcus.sp..YL.1	Thermus.sp..CCB_US3_UF1	0.976971	0
14514	Salipiger.profundus	Escherichia.virus.IME08	0.495477	0.000988196
12239	Salipiger.profundus	Streptomyces.sp..4F	0.652739	3.74424e-06
13353	Sandaracinus.amylolyticus	Abelson.murine.leukemia.virus	0.48347	0.00136391
14856	Sandaracinus.amylolyticus	Pseudomonas.virus.EL	0.636319	7.76251e-06
15475	Shinella.sp..HZN7	Human.endogenous.retrovirus.K	0.43438	0.00454321
8590	Shinella.sp..HZN7	Muribaculum.intestinale	0.633237	8.859e-06
4170	Shinella.sp..HZN7	Pseudomonas.stutzeri	0.579014	7.306e-05
10515	Shinella.sp..HZN7	Pseudomonas.syringae	0.877472	5.15143e-14
10660	Shinella.sp..HZN7	Pseudomonas.tolaasii	0.600556	3.30818e-05
12955	Shinella.sp..HZN7	Pseudomonas.virus.LKA1	0.410268	0.00771766
12010	Shinella.sp..HZN7	Streptomyces.roseochromogenus	0.633237	8.859e-06
1982	Sinorhizobium.sp..RAC02	Chondrocystis.sp..NIES.4102	0.491343	0.00110561
15782	Sinorhizobium.sp..RAC02	Cyprinid.herpesvirus.3	0.490006	0.00114615
12871	Sphaerochaeta.pleomorpha	Lactobacillus.phage.Lv.1	0.804524	2.33286e-10
14347	Sphaerochaeta.pleomorpha	Pseudomonas.phage.PA16	0.527248	0.000397146
14857	Sphaerochaeta.pleomorpha	Pseudomonas.virus.EL	0.419417	0.0063401
1953	Staphylococcus.cohnii	Acinetobacter.baumannii	0.443533	0.00367811
5840	Staphylococcus.cohnii	Carnobacterium.maltaromaticum	0.400638	0.0094388
7083	Staphylococcus.cohnii	Lactobacillus.acetotolerans	0.543102	0.000243449
7202	Staphylococcus.cohnii	Lactobacillus.acidipiscis	0.518124	0.000520735
7322	Staphylococcus.cohnii	Lactobacillus.alimentarius	0.543104	0.00024343
2408	Staphylococcus.cohnii	Lactobacillus.crispatus.2	0.420261	0.00622438
3383	Staphylococcus.cohnii	Lactobacillus.crustorum	0.438956	0.00409075
2142	Staphylococcus.cohnii	Lactobacillus.iners	0.489143	0.00117302
2477	Staphylococcus.cohnii	Lactobacillus.kullabergensis	0.607405	2.54049e-05
2207	Staphylococcus.cohnii	Lactobacillus.plantarum	0.625334	1.23519e-05
7688	Staphylococcus.cohnii	Lactobacillus.reuteri	0.688909	6.36851e-07
7812	Staphylococcus.cohnii	Lactobacillus.sanfranciscensis	0.581968	6.57548e-05
7937	Staphylococcus.cohnii	Lactobacillus.sp..wkB8	0.543104	0.00024343
2618	Staphylococcus.cohnii	Mageeibacillus.indolicus	0.744481	2.40351e-08
8577	Staphylococcus.cohnii	Muribaculum.intestinale	0.592823	4.42521e-05
3632	Staphylococcus.cohnii	Paraburkholderia.sprentiae	0.490996	0.00111599
3890	Staphylococcus.cohnii	Pseudomonas.resinovorans	0.556611	0.000157311
4157	Staphylococcus.cohnii	Pseudomonas.stutzeri	0.470283	0.0019176
10502	Staphylococcus.cohnii	Pseudomonas.syringae	0.546173	0.000220804
12942	Staphylococcus.cohnii	Pseudomonas.virus.LKA1	0.412722	0.007325
11088	Staphylococcus.cohnii	Sandaracinus.amylolyticus	0.688909	6.36851e-07
2763	Staphylococcus.cohnii	Shinella.sp..HZN7	0.493257	0.0010498
11997	Staphylococcus.cohnii	Streptomyces.roseochromogenus	0.592823	4.42521e-05
7557	Staphylococcus.nepalensis	Lactobacillus.heilongjiangensis	0.527708	0.00039168
820	Stenotrophomonas.maltophilia	Acinetobacter.bereziniae	0.854158	1.23812e-12
15793	Stenotrophomonas.maltophilia	Cyprinid.herpesvirus.3	-0.409174	0.00789842
4411	Stenotrophomonas.maltophilia	Serratia.fonticola	0.80255	2.78404e-10
15763	Streptococcus.pyogenes	Cyprinid.herpesvirus.3	0.414893	0.00699213
15410	Streptococcus.pyogenes	Human.endogenous.retrovirus.K	-0.48915	0.00117279
15586	Streptococcus.pyogenes	Human.endogenous.retrovirus.K.2	-0.418791	0.006427
220	Streptococcus.pyogenes	Listeria.ivanovii	0.415086	0.00696309
15380	Streptomyces.katrae	Decapod.hepandensovirus.1	0.563304	0.00012582
14017	Streptomyces.roseochromogenus	Pseudomonas.phage.F10	0.556758	0.000156552
13036	Streptomyces.roseochromogenus	Pseudomonas.virus.LKA1	0.788605	9.20279e-10
13686	Streptomyces.roseochromogenus	Pseudomonas.virus.phiCTX	0.461496	0.00238877
14522	Streptomyces.sp..4F	Escherichia.virus.IME08	0.478076	0.00157044
13198	Streptomyces.sp..4F	Ross.River.virus	0.459127	0.00253204
4573	Streptomyces.sp..ICC1	Acetobacterium.sp..KB.1	0.41969	0.00630242
4963	Streptomyces.sp..ICC1	Arcobacter.trophiarum	0.457228	0.00265228
6118	Streptomyces.sp..ICC1	Clostridiaceae.bacterium.14S0207	0.959769	0
14548	Streptomyces.sp..ICC1	Human.alphaherpesvirus.2	0.596538	3.85161e-05
8141	Streptomyces.sp..ICC1	Mesoplasma.syrphidae	0.58727	5.42864e-05
8791	Streptomyces.sp..ICC1	Myroides.profundi	0.703418	2.9091e-07
9193	Streptomyces.sp..ICC1	Oceanobacillus.kimchii	0.525919	0.000413325
13362	Verminephrobacter.eiseniae	Abelson.murine.leukemia.virus	0.771843	3.45968e-09
15037	Verminephrobacter.eiseniae	BeAn.58058.virus	0.511204	0.000636325
14020	Verminephrobacter.eiseniae	Pseudomonas.phage.F10	0.721057	1.05171e-07
14355	Verminephrobacter.eiseniae	Pseudomonas.phage.PA16	0.569885	0.000100535
13039	Verminephrobacter.eiseniae	Pseudomonas.virus.LKA1	0.518332	0.000517576
13689	Verminephrobacter.eiseniae	Pseudomonas.virus.phiCTX	0.731319	5.61319e-08
6	Xanthomonas.citri	Clostridium.botulinum	0.667884	1.83646e-06
13369	Xanthomonas.citri	Enterobacteria.phage.mEp460	0.664019	2.21107e-06
123	Xanthomonas.citri	Lactobacillus.johnsonii	0.524038	0.000437252
354	Xanthomonas.citri	Rhodococcus.opacus	0.642866	5.83428e-06
156	Xanthomonas.citri	Xanthomonas.euvesicatoria	0.61066	2.23604e-05
13385	Xanthomonas.euvesicatoria	Enterobacteria.phage.mEp460	0.885664	1.44329e-14
370	Xanthomonas.euvesicatoria	Rhodococcus.opacus	0.748937	1.78281e-08
1126	Zobellia.galactanivorans	Halomicronema.hongdechloris	0.531713	0.000346854
14073	Zobellia.galactanivorans	Murine.osteosarcoma.virus	0.474137	0.00173829
8742	Zymomonas.mobilis	Mycoplasma.conjunctivae	0.931885	0

## Sheet: virus_related
Bacteria	Viruses/phages	r	p				Viruses/phages	Viruses/phages	r	p				Abelson.murine.leukemia.virus	Abelson.murine.leukemia.virus
Achromobacter.xylosoxidans	Abelson.murine.leukemia.virus	0.808604	1.60824e-10				Human.endogenous.retrovirus.K.2	Cyprinid.herpesvirus.3	-0.554432	0.000169006				Achromobacter.xylosoxidans	Alcelaphine.gammaherpesvirus.1
Aerococcus.christensenii	Abelson.murine.leukemia.virus	0.479898	0.00149777				Human.endogenous.retrovirus.K	Cyprinid.herpesvirus.3	-0.448532	0.00326926				Acidihalobacter.ferrooxidans	Ateline.gammaherpesvirus.3
Azospirillum.thiophilum	Abelson.murine.leukemia.virus	0.767632	4.74195e-09				Pseudomonas.virus.EL	Cyprinid.herpesvirus.3	-0.427969	0.00524992				Acinetobacter.baumannii	BeAn.58058.virus
Burkholderia.sp..MSMB0856	Abelson.murine.leukemia.virus	0.767632	4.74195e-09				Pseudomonas.phage.PA16	Pseudomonas.virus.EL	0.401635	0.0092465				Acinetobacter.johnsonii	Cyprinid.herpesvirus.3
Klebsiella.michiganensis	Abelson.murine.leukemia.virus	0.614116	1.94956e-05				Lactobacillus.phage.Lv.1	Pseudomonas.virus.EL	0.413193	0.00725168				Aerococcus.christensenii	Decapod.hepandensovirus.1
Lactobacillus.acetotolerans	Abelson.murine.leukemia.virus	0.552038	0.000182752				Pseudomonas.virus.phiCTX	BeAn.58058.virus	0.428862	0.0051461				Aerococcus.urinae	Enterobacteria.phage.mEp460
Lactobacillus.acidipiscis	Abelson.murine.leukemia.virus	0.477435	0.00159672				Pseudomonas.phage.PA16	BeAn.58058.virus	0.465901	0.00214118				Alcelaphine.gammaherpesvirus.1	Human.alphaherpesvirus.2
Lactobacillus.acidophilus	Abelson.murine.leukemia.virus	0.444458	0.00359927				Pseudomonas.virus.LKA1	Abelson.murine.leukemia.virus	0.474489	0.00172264				Arenibacter.algicola	Human.endogenous.retrovirus.K
Lactobacillus.alimentarius	Abelson.murine.leukemia.virus	0.552038	0.000182754				Abelson.murine.leukemia.virus	Pseudomonas.phage.F10	0.497768	0.000928038				Azoarcus.sp..KH32C	Human.endogenous.retrovirus.K.2
Lactobacillus.crustorum	Abelson.murine.leukemia.virus	0.500741	0.000854832				Pseudomonas.phage.F10	BeAn.58058.virus	0.51232	0.000616267				Azospira.oryzae	Lactobacillus.phage.Lv.1
Lactobacillus.gasseri	Abelson.murine.leukemia.virus	0.400838	0.00939999				Human.endogenous.retrovirus.K	Human.endogenous.retrovirus.K.2	0.548255	0.000206549				Azospirillum.thiophilum	Murine.osteosarcoma.virus
Lactobacillus.iners	Abelson.murine.leukemia.virus	0.539427	0.000273282				Abelson.murine.leukemia.virus	Pseudomonas.virus.EL	0.577714	7.65018e-05				Bacillus.cereus	Pseudomonas.phage.F10
Lactobacillus.jensenii	Abelson.murine.leukemia.virus	0.466438	0.00211261				Abelson.murine.leukemia.virus	Pseudomonas.virus.phiCTX	0.628703	1.07324e-05				Bacillus.thermoamylovorans	Pseudomonas.phage.PA16
Lactobacillus.kefiranofaciens	Abelson.murine.leukemia.virus	0.458229	0.00258832				Pseudomonas.virus.LKA1	Pseudomonas.phage.PA16	0.640669	6.42586e-06				Bacillus.thuringiensis	Pseudomonas.virus.EL
Lactobacillus.kullabergensis	Abelson.murine.leukemia.virus	0.524484	0.000431459				Pseudomonas.virus.phiCTX	Pseudomonas.phage.PA16	0.692672	5.21998e-07				BeAn.58058.virus	Pseudomonas.virus.LKA1
Lactobacillus.plantarum	Abelson.murine.leukemia.virus	0.485054	0.00130801				Murine.osteosarcoma.virus	BeAn.58058.virus	0.70748	2.31666e-07				Borrelia.miyamotoi	Pseudomonas.virus.phiCTX
Lactobacillus.reuteri	Abelson.murine.leukemia.virus	0.48347	0.00136391				Pseudomonas.virus.phiCTX	Pseudomonas.phage.F10	0.814361	9.37042e-11				Burkholderia.pseudomallei	Ross.River.virus
Lactobacillus.salivarius	Abelson.murine.leukemia.virus	0.457601	0.00262829				Pseudomonas.virus.LKA1	Pseudomonas.phage.F10	0.833596	1.33431e-11				Burkholderia.sp..MSMB0856
Lactobacillus.sanfranciscensis	Abelson.murine.leukemia.virus	0.51003	0.000658061				Pseudomonas.phage.F10	Pseudomonas.phage.PA16	0.885372	1.5099e-14				Cedecea.neteri
Lactobacillus.sp..wkB8	Abelson.murine.leukemia.virus	0.552038	0.000182754				Pseudomonas.vi+A15:E20rus.LKA1	Pseudomonas.virus.phiCTX	0.904731	4.44089e-16				Clostridiaceae.bacterium.14S0207
Mageeibacillus.indolicus	Abelson.murine.leukemia.virus	0.537378	0.000291315											Clostridium.botulinum
Paraburkholderia.sprentiae	Abelson.murine.leukemia.virus	0.504718	0.000764938											Clostridium.sp..DL.VIII
Pseudomonas.aeruginosa	Abelson.murine.leukemia.virus	0.494412	0.00101734											Comamonas.testosteroni
Pseudomonas.resinovorans	Abelson.murine.leukemia.virus	0.529718	0.000368571											Enterobacter.asburiae
Pseudomonas.rhodesiae	Abelson.murine.leukemia.virus	0.798387	4.01691e-10											Enterobacter.cloacae
Pseudomonas.virus.LKA1	Abelson.murine.leukemia.virus	0.474489	0.00172264											Escherichia.coli
Sandaracinus.amylolyticus	Abelson.murine.leukemia.virus	0.48347	0.00136391											Francisella.tularensis
Verminephrobacter.eiseniae	Abelson.murine.leukemia.virus	0.771843	3.45968e-09											Halomicronema.hongdechloris
Acidihalobacter.ferrooxidans	Alcelaphine.gammaherpesvirus.1	0.660355	2.63006e-06											Human.endogenous.retrovirus.K
Francisella.tularensis	Alcelaphine.gammaherpesvirus.1	0.775857	2.54554e-09											Human.endogenous.retrovirus.K.2
Lactobacillus.paracollinoides	Alcelaphine.gammaherpesvirus.1	0.723123	9.28928e-08											ï..Staphylococcus.aureus
Rhizobium.gallicum	Alcelaphine.gammaherpesvirus.1	0.796675	4.65912e-10											Klebsiella.michiganensis
Photorhabdus.asymbiotica	Ateline.gammaherpesvirus.3	0.537867	0.000286914											Klebsiella.pneumoniae
Pseudomonas.balearica	Ateline.gammaherpesvirus.3	0.797783	4.23336e-10											Komagataeibacter.rhaeticus
Achromobacter.xylosoxidans	BeAn.58058.virus	0.41548	0.00690432											Lactobacillus.acetotolerans
Azospirillum.thiophilum	BeAn.58058.virus	0.504471	0.00077028											Lactobacillus.acidipiscis
Burkholderia.sp..MSMB0856	BeAn.58058.virus	0.504471	0.00077028											Lactobacillus.acidophilus
Enterobacter.cloacae	BeAn.58058.virus	0.458486	0.00257206											Lactobacillus.alimentarius
ï..Staphylococcus.aureus	BeAn.58058.virus	-0.406008	0.00844241											Lactobacillus.amylolyticus
Komagataeibacter.rhaeticus	BeAn.58058.virus	0.52666	0.000404229											Lactobacillus.amylophilus
Lactobacillus.gallinarum	BeAn.58058.virus	0.415526	0.00689742											Lactobacillus.apis
Micromonospora.echinospora	BeAn.58058.virus	0.661667	2.4723e-06											Lactobacillus.crispatus
Murine.osteosarcoma.virus	BeAn.58058.virus	0.70748	2.31666e-07											Lactobacillus.crustorum
Pseudomonas.phage.F10	BeAn.58058.virus	0.51232	0.000616267											Lactobacillus.delbrueckii
Pseudomonas.phage.PA16	BeAn.58058.virus	0.465901	0.00214118											Lactobacillus.gallinarum
Pseudomonas.rhodesiae	BeAn.58058.virus	0.478388	0.00155776											Lactobacillus.gasseri
Pseudomonas.virus.phiCTX	BeAn.58058.virus	0.428862	0.0051461											Lactobacillus.helveticus
Verminephrobacter.eiseniae	BeAn.58058.virus	0.511204	0.000636325											Lactobacillus.iners
Klebsiella.pneumoniae	Cyprinid.herpesvirus.3	-0.568734	0.000104593											Lactobacillus.jensenii
Human.endogenous.retrovirus.K.2	Cyprinid.herpesvirus.3	-0.554432	0.000169006											Lactobacillus.johnsonii
Bacillus.cereus	Cyprinid.herpesvirus.3	-0.527481	0.000394369											Lactobacillus.kefiranofaciens
Burkholderia.pseudomallei	Cyprinid.herpesvirus.3	-0.4718	0.00184518											Lactobacillus.kullabergensis
Enterobacter.cloacae	Cyprinid.herpesvirus.3	-0.457244	0.00265125											Lactobacillus.paracollinoides
BeAn.58058.virus	Cyprinid.herpesvirus.3	-0.45507	0.00279503											Lactobacillus.phage.Lv.1
Human.endogenous.retrovirus.K	Cyprinid.herpesvirus.3	-0.448532	0.00326926											Lactobacillus.plantarum
Komagataeibacter.rhaeticus	Cyprinid.herpesvirus.3	-0.429196	0.0051078											Lactobacillus.reuteri
Pseudomonas.virus.EL	Cyprinid.herpesvirus.3	-0.427969	0.00524992											Lactobacillus.salivarius
Lactobacillus.helveticus	Cyprinid.herpesvirus.3	-0.425631	0.0055305											Lactobacillus.sanfranciscensis
Stenotrophomonas.maltophilia	Cyprinid.herpesvirus.3	-0.409174	0.00789842											Lactobacillus.sp..wkB8
Clostridium.sp..DL.VIII	Cyprinid.herpesvirus.3	0.407653	0.00815592											Laribacter.hongkongensis
Streptococcus.pyogenes	Cyprinid.herpesvirus.3	0.414893	0.00699213											Leptospira.santarosai
Leptospira.santarosai	Cyprinid.herpesvirus.3	0.440164	0.00397813											Leptotrichia.sp..oral.taxon.847
Azospira.oryzae	Cyprinid.herpesvirus.3	0.461222	0.00240496											Mageeibacillus.indolicus
Sinorhizobium.sp..RAC02	Cyprinid.herpesvirus.3	0.490006	0.00114615											Mesoplasma.syrphidae
Pseudonocardia.dioxanivorans	Cyprinid.herpesvirus.3	0.497864	0.000925591											Micromonospora.echinospora
ï..Staphylococcus.aureus	Cyprinid.herpesvirus.3	0.624797	1.26302e-05											Muribaculum.intestinale
Alcelaphine.gammaherpesvirus.1	Decapod.hepandensovirus.1	0.489406	0.00116477											Murine.osteosarcoma.virus
Borrelia.miyamotoi	Decapod.hepandensovirus.1	0.463855	0.00225322											Mycoplasma.wenyonii
Francisella.tularensis	Decapod.hepandensovirus.1	0.468071	0.00202775											Neisseria.gonorrhoeae
Lactobacillus.paracollinoides	Decapod.hepandensovirus.1	0.443859	0.00365008											Octadecabacter.arcticus
Octadecabacter.arcticus	Decapod.hepandensovirus.1	0.563304	0.00012582											Oscillatoria.acuminata
Rhizobium.gallicum	Decapod.hepandensovirus.1	0.531199	0.000352332											Pandoraea.apista
Streptomyces.katrae	Decapod.hepandensovirus.1	0.563304	0.00012582											Paraburkholderia.sprentiae
Clostridium.botulinum	Enterobacteria.phage.mEp460	0.947802	0											Photorhabdus.asymbiotica
Lactobacillus.johnsonii	Enterobacteria.phage.mEp460	0.855355	1.06648e-12											Pseudomonas.aeruginosa
Rhodococcus.opacus	Enterobacteria.phage.mEp460	0.850312	1.98375e-12											Pseudomonas.balearica
Xanthomonas.citri	Enterobacteria.phage.mEp460	0.664019	2.21107e-06											Pseudomonas.fluorescens
Xanthomonas.euvesicatoria	Enterobacteria.phage.mEp460	0.885664	1.44329e-14											Pseudomonas.phage.F10
Clostridiaceae.bacterium.14S0207	Human.alphaherpesvirus.2	0.547472	0.000211803											Pseudomonas.phage.PA16
Mesoplasma.syrphidae	Human.alphaherpesvirus.2	0.926142	0											Pseudomonas.pohangensis
Streptomyces.sp..ICC1	Human.alphaherpesvirus.2	0.596538	3.85161e-05											Pseudomonas.putida
Acinetobacter.baumannii	Human.endogenous.retrovirus.K	0.491327	0.00110607											Pseudomonas.resinovorans
Azospira.oryzae	Human.endogenous.retrovirus.K	-0.450215	0.00314094											Pseudomonas.rhodesiae
Bacillus.cereus	Human.endogenous.retrovirus.K	0.42449	0.005672											Pseudomonas.stutzeri
Burkholderia.pseudomallei	Human.endogenous.retrovirus.K	0.418369	0.00648621											Pseudomonas.syringae
Enterobacter.cloacae	Human.endogenous.retrovirus.K	0.410926	0.00761061											Pseudomonas.virus.EL
ï..Staphylococcus.aureus	Human.endogenous.retrovirus.K	-0.419871	0.00627761											Pseudomonas.virus.LKA1
Klebsiella.pneumoniae	Human.endogenous.retrovirus.K	0.55208	0.000182505											Pseudomonas.virus.phiCTX
Lactobacillus.crispatus	Human.endogenous.retrovirus.K	0.438671	0.00411782											Pseudonocardia.dioxanivorans
Lactobacillus.gallinarum	Human.endogenous.retrovirus.K	0.407344	0.00820916											Ralstonia.solanacearum
Lactobacillus.helveticus	Human.endogenous.retrovirus.K	0.435848	0.00439352											Rhizobium.gallicum
Leptospira.santarosai	Human.endogenous.retrovirus.K	-0.496758	0.000954155											Rhodococcus.erythropolis
Shinella.sp..HZN7	Human.endogenous.retrovirus.K	0.43438	0.00454321											Rhodococcus.opacus
Streptococcus.pyogenes	Human.endogenous.retrovirus.K	-0.48915	0.00117279											Sandaracinus.amylolyticus
Acinetobacter.baumannii	Human.endogenous.retrovirus.K.2	0.424582	0.00566056											Shinella.sp..HZN7
Arenibacter.algicola	Human.endogenous.retrovirus.K.2	0.410985	0.00760117											Sinorhizobium.sp..RAC02
Bacillus.cereus	Human.endogenous.retrovirus.K.2	0.430635	0.00494527											Sphaerochaeta.pleomorpha
Bacillus.thuringiensis	Human.endogenous.retrovirus.K.2	0.421385	0.00607321											Staphylococcus.cohnii
Escherichia.coli	Human.endogenous.retrovirus.K.2	0.451732	0.00302899											Stenotrophomonas.maltophilia
Human.endogenous.retrovirus.K	Human.endogenous.retrovirus.K.2	0.548255	0.000206549											Streptococcus.pyogenes
Klebsiella.pneumoniae	Human.endogenous.retrovirus.K.2	0.467402	0.00206213											Streptomyces.katrae
Neisseria.gonorrhoeae	Human.endogenous.retrovirus.K.2	0.40035	0.00949488											Streptomyces.roseochromogenus
Pseudomonas.putida	Human.endogenous.retrovirus.K.2	0.465731	0.00215033											Streptomyces.sp..4F
Ralstonia.solanacearum	Human.endogenous.retrovirus.K.2	0.428952	0.0051358											Streptomyces.sp..ICC1
Rhodococcus.erythropolis	Human.endogenous.retrovirus.K.2	0.436518	0.00432671											Verminephrobacter.eiseniae
Streptococcus.pyogenes	Human.endogenous.retrovirus.K.2	-0.418791	0.006427											Xanthomonas.citri
Aerococcus.urinae	Lactobacillus.phage.Lv.1	0.695305	4.53394e-07											Xanthomonas.euvesicatoria
Azoarcus.sp..KH32C	Lactobacillus.phage.Lv.1	0.883984	1.88738e-14											Zobellia.galactanivorans
Bacillus.thermoamylovorans	Lactobacillus.phage.Lv.1	0.883984	1.88738e-14
Lactobacillus.amylolyticus	Lactobacillus.phage.Lv.1	0.579819	7.09998e-05
Lactobacillus.crustorum	Lactobacillus.phage.Lv.1	0.430958	0.00490943
Lactobacillus.iners	Lactobacillus.phage.Lv.1	0.415889	0.00684382
Lactobacillus.jensenii	Lactobacillus.phage.Lv.1	0.520794	0.000481416
Lactobacillus.plantarum	Lactobacillus.phage.Lv.1	0.447058	0.00338552
Laribacter.hongkongensis	Lactobacillus.phage.Lv.1	0.719072	1.18384e-07
Pandoraea.apista	Lactobacillus.phage.Lv.1	0.807883	1.71845e-10
Pseudomonas.stutzeri	Lactobacillus.phage.Lv.1	0.419775	0.00629082
Sphaerochaeta.pleomorpha	Lactobacillus.phage.Lv.1	0.804524	2.33286e-10
Halomicronema.hongdechloris	Murine.osteosarcoma.virus	0.53364	0.000326976
Lactobacillus.delbrueckii	Murine.osteosarcoma.virus	0.609497	2.34078e-05
Leptotrichia.sp..oral.taxon.847	Murine.osteosarcoma.virus	0.684736	7.91281e-07
Micromonospora.echinospora	Murine.osteosarcoma.virus	0.90863	2.22045e-16
Pseudomonas.fluorescens	Murine.osteosarcoma.virus	0.465378	0.00216937
Zobellia.galactanivorans	Murine.osteosarcoma.virus	0.474137	0.00173829
Abelson.murine.leukemia.virus	Pseudomonas.phage.F10	0.497768	0.000928038
Achromobacter.xylosoxidans	Pseudomonas.phage.F10	0.681858	9.17213e-07
Azospirillum.thiophilum	Pseudomonas.phage.F10	0.567738	0.000108227
Burkholderia.sp..MSMB0856	Pseudomonas.phage.F10	0.567738	0.000108227
Cedecea.neteri	Pseudomonas.phage.F10	0.481948	0.00141959
Enterobacter.cloacae	Pseudomonas.phage.F10	0.442524	0.00376583
ï..Staphylococcus.aureus	Pseudomonas.phage.F10	-0.419517	0.00632627
Klebsiella.michiganensis	Pseudomonas.phage.F10	0.724622	8.48259e-08
Lactobacillus.gallinarum	Pseudomonas.phage.F10	0.443708	0.00366303
Muribaculum.intestinale	Pseudomonas.phage.F10	0.556758	0.000156552
Pseudomonas.aeruginosa	Pseudomonas.phage.F10	0.664097	2.20283e-06
Pseudomonas.pohangensis	Pseudomonas.phage.F10	0.605022	2.78688e-05
Pseudomonas.rhodesiae	Pseudomonas.phage.F10	0.601687	3.16835e-05
Pseudomonas.stutzeri	Pseudomonas.phage.F10	0.495837	0.000978523
Pseudomonas.virus.LKA1	Pseudomonas.phage.F10	0.833596	1.33431e-11
Pseudomonas.virus.phiCTX	Pseudomonas.phage.F10	0.814361	9.37042e-11
Streptomyces.roseochromogenus	Pseudomonas.phage.F10	0.556758	0.000156552
Verminephrobacter.eiseniae	Pseudomonas.phage.F10	0.721057	1.05171e-07
Achromobacter.xylosoxidans	Pseudomonas.phage.PA16	0.616426	1.77726e-05
Acinetobacter.johnsonii	Pseudomonas.phage.PA16	0.412127	0.00741864
Burkholderia.pseudomallei	Pseudomonas.phage.PA16	0.425556	0.00553965
Cedecea.neteri	Pseudomonas.phage.PA16	0.62879	1.06931e-05
Comamonas.testosteroni	Pseudomonas.phage.PA16	0.412127	0.00741864
ï..Staphylococcus.aureus	Pseudomonas.phage.PA16	-0.470732	0.00189589
Klebsiella.michiganensis	Pseudomonas.phage.PA16	0.772296	3.34278e-09
Lactobacillus.gallinarum	Pseudomonas.phage.PA16	0.470429	0.00191051
Lactobacillus.helveticus	Pseudomonas.phage.PA16	0.441746	0.00383464
Laribacter.hongkongensis	Pseudomonas.phage.PA16	0.54363	0.000239407
Pseudomonas.aeruginosa	Pseudomonas.phage.PA16	0.714487	1.54992e-07
Pseudomonas.phage.F10	Pseudomonas.phage.PA16	0.885372	1.5099e-14
Pseudomonas.pohangensis	Pseudomonas.phage.PA16	0.826041	2.95115e-11
Pseudomonas.rhodesiae	Pseudomonas.phage.PA16	0.56116	0.000135224
Pseudomonas.stutzeri	Pseudomonas.phage.PA16	0.414288	0.00708357
Pseudomonas.virus.LKA1	Pseudomonas.phage.PA16	0.640669	6.42586e-06
Pseudomonas.virus.phiCTX	Pseudomonas.phage.PA16	0.692672	5.21998e-07
Sphaerochaeta.pleomorpha	Pseudomonas.phage.PA16	0.527248	0.000397146
Verminephrobacter.eiseniae	Pseudomonas.phage.PA16	0.569885	0.000100535
Abelson.murine.leukemia.virus	Pseudomonas.virus.EL	0.577714	7.65018e-05
Achromobacter.xylosoxidans	Pseudomonas.virus.EL	0.460064	0.00247449
Aerococcus.christensenii	Pseudomonas.virus.EL	0.786383	1.1043e-09
Aerococcus.urinae	Pseudomonas.virus.EL	0.425313	0.00556961
Burkholderia.pseudomallei	Pseudomonas.virus.EL	0.566353	0.000113464
ï..Staphylococcus.aureus	Pseudomonas.virus.EL	-0.44913	0.00322321
Klebsiella.michiganensis	Pseudomonas.virus.EL	0.43219	0.00477476
Klebsiella.pneumoniae	Pseudomonas.virus.EL	0.451322	0.00305888
Lactobacillus.acetotolerans	Pseudomonas.virus.EL	0.790804	7.66719e-10
Lactobacillus.acidipiscis	Pseudomonas.virus.EL	0.75425	1.23824e-08
Lactobacillus.acidophilus	Pseudomonas.virus.EL	0.689993	6.01569e-07
Lactobacillus.alimentarius	Pseudomonas.virus.EL	0.790801	7.66908e-10
Lactobacillus.amylophilus	Pseudomonas.virus.EL	0.545419	0.00022618
Lactobacillus.apis	Pseudomonas.virus.EL	0.435811	0.00439725
Lactobacillus.crustorum	Pseudomonas.virus.EL	0.878006	4.75175e-14
Lactobacillus.gasseri	Pseudomonas.virus.EL	0.588598	5.1714e-05
Lactobacillus.helveticus	Pseudomonas.virus.EL	0.422247	0.00595949
Lactobacillus.iners	Pseudomonas.virus.EL	0.843504	4.42801e-12
Lactobacillus.jensenii	Pseudomonas.virus.EL	0.768939	4.30266e-09
Lactobacillus.kefiranofaciens	Pseudomonas.virus.EL	0.779764	1.87702e-09
Lactobacillus.kullabergensis	Pseudomonas.virus.EL	0.756473	1.06024e-08
Lactobacillus.paracollinoides	Pseudomonas.virus.EL	0.41336	0.00722579
Lactobacillus.phage.Lv.1	Pseudomonas.virus.EL	0.413193	0.00725168
Lactobacillus.plantarum	Pseudomonas.virus.EL	0.740779	3.06666e-08
Lactobacillus.reuteri	Pseudomonas.virus.EL	0.636319	7.76251e-06
Lactobacillus.salivarius	Pseudomonas.virus.EL	0.764727	5.87166e-09
Lactobacillus.sanfranciscensis	Pseudomonas.virus.EL	0.672696	1.45197e-06
Lactobacillus.sp..wkB8	Pseudomonas.virus.EL	0.790801	7.66908e-10
Laribacter.hongkongensis	Pseudomonas.virus.EL	0.506478	0.000727935
Mageeibacillus.indolicus	Pseudomonas.virus.EL	0.742988	2.653e-08
Paraburkholderia.sprentiae	Pseudomonas.virus.EL	0.844571	3.9142e-12
Pseudomonas.phage.PA16	Pseudomonas.virus.EL	0.401635	0.0092465
Pseudomonas.resinovorans	Pseudomonas.virus.EL	0.839719	6.80811e-12
Sandaracinus.amylolyticus	Pseudomonas.virus.EL	0.636319	7.76251e-06
Sphaerochaeta.pleomorpha	Pseudomonas.virus.EL	0.419417	0.0063401
Achromobacter.xylosoxidans	Pseudomonas.virus.LKA1	0.697016	4.13379e-07
Azospirillum.thiophilum	Pseudomonas.virus.LKA1	0.515225	0.000566644
Burkholderia.sp..MSMB0856	Pseudomonas.virus.LKA1	0.515225	0.000566644
Cedecea.neteri	Pseudomonas.virus.LKA1	0.610068	2.28879e-05
Klebsiella.michiganensis	Pseudomonas.virus.LKA1	0.7479	1.91222e-08
Muribaculum.intestinale	Pseudomonas.virus.LKA1	0.788605	9.20279e-10
Pseudomonas.aeruginosa	Pseudomonas.virus.LKA1	0.749739	1.68826e-08
Pseudomonas.rhodesiae	Pseudomonas.virus.LKA1	0.580991	6.80923e-05
Pseudomonas.stutzeri	Pseudomonas.virus.LKA1	0.490023	0.00114561
Pseudomonas.syringae	Pseudomonas.virus.LKA1	0.562211	0.00013054
Shinella.sp..HZN7	Pseudomonas.virus.LKA1	0.410268	0.00771766
Staphylococcus.cohnii	Pseudomonas.virus.LKA1	0.412722	0.007325
Streptomyces.roseochromogenus	Pseudomonas.virus.LKA1	0.788605	9.20279e-10
Verminephrobacter.eiseniae	Pseudomonas.virus.LKA1	0.518332	0.000517576
Abelson.murine.leukemia.virus	Pseudomonas.virus.phiCTX	0.628703	1.07324e-05
Achromobacter.xylosoxidans	Pseudomonas.virus.phiCTX	0.84683	3.00582e-12
Acinetobacter.johnsonii	Pseudomonas.virus.phiCTX	0.414164	0.00710231
Azospirillum.thiophilum	Pseudomonas.virus.phiCTX	0.727286	7.20813e-08
Burkholderia.sp..MSMB0856	Pseudomonas.virus.phiCTX	0.727286	7.20813e-08
Cedecea.neteri	Pseudomonas.virus.phiCTX	0.687255	6.94367e-07
Comamonas.testosteroni	Pseudomonas.virus.phiCTX	0.414164	0.00710231
Klebsiella.michiganensis	Pseudomonas.virus.phiCTX	0.917029	0
Lactobacillus.gallinarum	Pseudomonas.virus.phiCTX	0.416242	0.00679186
Muribaculum.intestinale	Pseudomonas.virus.phiCTX	0.461496	0.00238877
Pseudomonas.aeruginosa	Pseudomonas.virus.phiCTX	0.863957	3.49942e-13
Pseudomonas.pohangensis	Pseudomonas.virus.phiCTX	0.424764	0.00563772
Pseudomonas.rhodesiae	Pseudomonas.virus.phiCTX	0.791006	7.53924e-10
Pseudomonas.virus.LKA1	Pseudomonas.virus.phiCTX	0.904731	4.44089e-16
Streptomyces.roseochromogenus	Pseudomonas.virus.phiCTX	0.461496	0.00238877
Verminephrobacter.eiseniae	Pseudomonas.virus.phiCTX	0.731319	5.61319e-08
Enterobacter.asburiae	Ross.River.virus	0.645194	5.26236e-06
Mycoplasma.wenyonii	Ross.River.virus	0.577527	7.70083e-05
Oscillatoria.acuminata	Ross.River.virus	0.819176	5.87839e-11
Streptomyces.sp..4F	Ross.River.virus	0.459127	0.00253204

## Sheet: pathogens
788	Acinetobacter.bereziniae	Burkholderia.dolosa	0.827088	2.64977e-11	🔺			🔺	Acinetobacter.bereziniae	Abelson.murine.leukemia.virus	0		9
814	Acinetobacter.bereziniae	Ralstonia.insidiosa	0.89553	2.66454e-15	🔺			*	Citrobacter.amalonaticus	Achromobacter.xylosoxidans	0		86
819	Acinetobacter.bereziniae	Ralstonia.pickettii	0.916039	0	🔺			*	Clostridium.botulinum	Acinetobacter.baumannii	0
820	Acinetobacter.bereziniae	Stenotrophomonas.maltophilia	0.854158	1.23812e-12	🔺			*	Clostridium.perfringens	Acinetobacter.bereziniae	1
817	Acinetobacter.bereziniae	Enterococcus.casseliflavus	0.784368	1.30039e-09	🔺			*	Enterobacter.cloacae	Acinetobacter.johnsonii	0
4412	Acinetobacter.bereziniae	Serratia.fonticola	0.754397	1.22568e-08	🔺			*	Gardnerella.vaginalis	Acinetobacter.venetianus	0
805	Acinetobacter.bereziniae	Bacillus.cereus	0.682938	8.67911e-07	🔺			🔺	ï..Staphylococcus.aureus	Aeromonas.salmonicida	0
786	Acinetobacter.bereziniae	Klebsiella.pneumoniae	0.559576	0.000142577	🔺			🔺	Klebsiella.pneumoniae	Alloactinosynnema.sp..L.07	0
801	Acinetobacter.bereziniae	Pseudomonas.sp..PONIH3	0.537106	0.000293785	🔺			*	Leptospira.santarosai	Ateline.gammaherpesvirus.3	0
2319	Acinetobacter.bereziniae	Lactobacillus.amylophilus	0.457657	0.00262466	🔺			*	Photorhabdus.asymbiotica	Azospira.oryzae	0
4794	Acinetobacter.bereziniae	Aeromonas.salmonicida	0.408688	0.00797995	🔺			*	Pseudomonas.aeruginosa	Azospirillum.thiophilum	0
5397	Acinetobacter.bereziniae	Borrelia.anserina	0.408688	0.00797995	🔺			*	Pseudomonas.fluorescens	Bacillus.cereus	0
8952	Acinetobacter.bereziniae	Nitrosococcus.halophilus	0.408688	0.00797995	🔺			*	Streptococcus.pyogenes	BeAn.58058.virus	0
9086	Acinetobacter.bereziniae	Nostoc.sp..NIES.4103	0.408688	0.00797995	🔺					Borrelia.anserina	0
12287	Acinetobacter.bereziniae	Thermus.sp..CCB_US3_UF1	0.408688	0.00797995	🔺					Borrelia.miyamotoi	0
										Burkholderia.dolosa	0
187	Citrobacter.amalonaticus	Azospira.oryzae	0.560836	0.0001367						Burkholderia.pseudomallei	0
455	Citrobacter.amalonaticus	Clostridium.perfringens	0.750366	1.61776e-08						Burkholderia.sp..MSMB0856	0
230	Citrobacter.amalonaticus	Listeria.ivanovii	0.671518	1.53853e-06						Cedecea.neteri	0
345	Citrobacter.amalonaticus	Pseudonocardia.dioxanivorans	0.594187	4.20624e-05						Cellulophaga.algicola	0
320	Citrobacter.amalonaticus	Clostridium.sp..DL.VIII	0.526432	0.000407013						Citrobacter.amalonaticus	1
14385	Citrobacter.amalonaticus	Escherichia.virus.IME08	0.496327	0.000965477						Clostridium.perfringens	1
9890	Citrobacter.amalonaticus	Plantactinospora.sp..BB1	0.486787	0.0012492						Clostridium.sp..DL.VIII	0
516	Citrobacter.amalonaticus	Corynebacterium.diphtheriae	0.437433	0.00423676						Cohaesibacter.sp..ES.047	0
1101	Citrobacter.amalonaticus	Halomicronema.hongdechloris	0.420073	0.00625005						Comamonas.testosteroni	0
966	Citrobacter.amalonaticus	Zobellia.galactanivorans	0.417377	0.00662719						Corynebacterium.diphtheriae	0
296	Citrobacter.amalonaticus	Bacillus.cereus	-0.444948	0.00355807		Bacillus.cereus				cyanobacterium.endosymbiont.of.Epithemia.turgida	0
840	Citrobacter.amalonaticus	Burkholderia.pseudomallei	-0.45002	0.00315559		Burkholderia.pseudomallei				Cyprinid.herpesvirus.3	0
172	Citrobacter.amalonaticus	ï..Staphylococcus.aureus	0.459447	0.00251225						Cystobacter.fuscus	0
177	Citrobacter.amalonaticus	Klebsiella.pneumoniae	-0.484463	0.00132862		Klebsiella.pneumoniae				Enterobacter.cloacae	1
182	Citrobacter.amalonaticus	Leptospira.santarosai	0.40282	0.00902233						Enterobacteria.phage.mEp460	0
189	Citrobacter.amalonaticus	Polynucleobacter.necessarius	0.542781	0.000245929						Enterococcus.casseliflavus	0
										Escherichia.virus.IME08	0
13370	Clostridium.botulinum	Enterobacteria.phage.mEp460	0.947802	0						Gardnerella.vaginalis	1
124	Clostridium.botulinum	Lactobacillus.johnsonii	0.844969	3.73745e-12						Halomicronema.hongdechloris	0
355	Clostridium.botulinum	Rhodococcus.opacus	0.841659	5.46851e-12						Human.endogenous.retrovirus.K	0
157	Clostridium.botulinum	Xanthomonas.euvesicatoria	0.864453	3.27294e-13						Human.endogenous.retrovirus.K.2	0
6	Clostridium.botulinum	Xanthomonas.citri	0.667884	1.83646e-06						ï..Staphylococcus.aureus	1
										Klebsiella.michiganensis	0
451	Clostridium.perfringens	Azospira.oryzae	0.515318	0.00056513						Klebsiella.pneumoniae	1
455	Clostridium.perfringens	Citrobacter.amalonaticus	0.750366	1.61776e-08						Komagataeibacter.rhaeticus	0
9901	Clostridium.perfringens	Plantactinospora.sp..BB1	0.521039	0.000477946						Lactobacillus.amylophilus	0
527	Clostridium.perfringens	Corynebacterium.diphtheriae	0.444168	0.0036238						Lactobacillus.crispatus	0
14396	Clostridium.perfringens	Escherichia.virus.IME08	0.420191	0.00623395						Lactobacillus.delbrueckii	0
461	Clostridium.perfringens	Clostridium.sp..DL.VIII	0.430086	0.00500676						Lactobacillus.gallinarum	0
457	Clostridium.perfringens	Listeria.ivanovii	0.640619	6.43997e-06						Lactobacillus.helveticus	0
453	Clostridium.perfringens	Polynucleobacter.necessarius	0.45847	0.00257309						Lactobacillus.johnsonii	0
										Lactobacillus.kefiranofaciens	0
1896	Enterobacter.cloacae	Acinetobacter.baumannii	0.539112	0.000275987						Lactobacillus.plantarum	0
2855	Enterobacter.cloacae	Acinetobacter.venetianus	0.486493	0.00125901						Lactobacillus.salivarius	0
281	Enterobacter.cloacae	Bacillus.cereus	0.61552	1.84312e-05						Laribacter.hongkongensis	0
14883	Enterobacter.cloacae	BeAn.58058.virus	0.458486	0.00257206						Leptospira.santarosai	1
825	Enterobacter.cloacae	Burkholderia.pseudomallei	0.532555	0.000338038						Listeria.ivanovii	0
6000	Enterobacter.cloacae	Cellulophaga.algicola	0.603001	3.01267e-05						Microbacterium.sp..No..7	0
15758	Enterobacter.cloacae	Cyprinid.herpesvirus.3	-0.457244	0.00265125		Cyprinid.herpesvirus.3				Micromonospora.echinospora	0
15405	Enterobacter.cloacae	Human.endogenous.retrovirus.K	0.410926	0.00761061						Murine.osteosarcoma.virus	0
15	Enterobacter.cloacae	Klebsiella.pneumoniae	0.765126	5.70292e-09						Neisseria.gonorrhoeae	0
2283	Enterobacter.cloacae	Lactobacillus.amylophilus	0.409191	0.00789557						Nitrosococcus.halophilus	0
1230	Enterobacter.cloacae	Lactobacillus.helveticus	0.509558	0.000666989						Nostoc.sp..NIES.4103	0
60	Enterobacter.cloacae	Neisseria.gonorrhoeae	0.651926	3.88584e-06						Octadecabacter.arcticus	0
13866	Enterobacter.cloacae	Pseudomonas.phage.F10	0.442524	0.00376583						Pandoraea.apista	0
4100	Enterobacter.cloacae	Pseudomonas.stutzeri	0.470874	0.0018891						Plantactinospora.sp..BB1	0
330	Enterobacter.cloacae	Pseudonocardia.dioxanivorans	-0.431468	0.00485325		Pseudonocardia.dioxanivorans				Polynucleobacter.necessarius	0
1835	Enterobacter.cloacae	Staphylococcus.cohnii	0.417826	0.00656308						Pseudomonas.balearica	0
7	Enterobacter.cloacae	ï..Staphylococcus.aureus	-0.497594	0.000932482		ï..Staphylococcus.aureus				Pseudomonas.phage.F10	0
8	Enterobacter.cloacae	Komagataeibacter.rhaeticus	0.704855	2.68505e-07						Pseudomonas.phage.PA16	0
										Pseudomonas.pohangensis	0
4898	Gardnerella.vaginalis	Alloactinosynnema.sp..L.07	0.671168	1.5652e-06						Pseudomonas.rhodesiae	0
6488	Gardnerella.vaginalis	Cystobacter.fuscus	0.671168	1.5652e-06						Pseudomonas.sp..PONIH3	0
9777	Gardnerella.vaginalis	Pandoraea.apista	0.55788	0.000150842						Pseudomonas.sp..TKP	0
10632	Gardnerella.vaginalis	Pseudomonas.tolaasii	0.414955	0.00698269						Pseudomonas.stutzeri	0
1036	Gardnerella.vaginalis	ï..Staphylococcus.aureus	-0.41278	0.00731591		ï..Staphylococcus.aureus				Pseudomonas.synxantha	0
										Pseudomonas.syringae	0
1897	Klebsiella.pneumoniae	Acinetobacter.baumannii	0.535097	0.000312631	🔺					Pseudomonas.tolaasii	0
786	Klebsiella.pneumoniae	Acinetobacter.bereziniae	0.559576	0.000142577	🔺					Pseudomonas.virus.EL	0
4759	Klebsiella.pneumoniae	Aeromonas.salmonicida	0.493587	0.00104043	🔺					Pseudomonas.virus.LKA1	0
111	Klebsiella.pneumoniae	Azospira.oryzae	-0.549866	0.000196093	🔺	Azospira.oryzae				Pseudomonas.virus.phiCTX	0
282	Klebsiella.pneumoniae	Bacillus.cereus	0.803721	2.50754e-10	🔺					Pseudonocardia.dioxanivorans	0
5362	Klebsiella.pneumoniae	Borrelia.anserina	0.493587	0.00104043	🔺					Ralstonia.insidiosa	0
826	Klebsiella.pneumoniae	Burkholderia.pseudomallei	0.62557	1.22316e-05	🔺					Ralstonia.pickettii	0
6001	Klebsiella.pneumoniae	Cellulophaga.algicola	0.453152	0.00292748	🔺					Rhodococcus.erythropolis	0
177	Klebsiella.pneumoniae	Citrobacter.amalonaticus	-0.484463	0.00132862	🔺	Citrobacter.amalonaticus				Rhodococcus.opacus	0
867	Klebsiella.pneumoniae	Cohaesibacter.sp..ES.047	0.438047	0.00417744	🔺					Rhodococcus.sp..YL.1	0
15759	Klebsiella.pneumoniae	Cyprinid.herpesvirus.3	-0.568734	0.000104593	🔺	Cyprinid.herpesvirus.3				Serratia.fonticola	0
636	Klebsiella.pneumoniae	Enterococcus.casseliflavus	0.604496	2.84405e-05	🔺					Shinella.sp..HZN7	0
15406	Klebsiella.pneumoniae	Human.endogenous.retrovirus.K	0.55208	0.000182505	🔺					Sinorhizobium.sp..RAC02	0
15582	Klebsiella.pneumoniae	Human.endogenous.retrovirus.K.2	0.467402	0.00206213	🔺					Staphylococcus.cohnii	0
2284	Klebsiella.pneumoniae	Lactobacillus.amylophilus	0.485249	0.00130128	🔺					Stenotrophomonas.maltophilia	0
1231	Klebsiella.pneumoniae	Lactobacillus.helveticus	0.408714	0.00797565	🔺					Streptococcus.pyogenes	1
216	Klebsiella.pneumoniae	Listeria.ivanovii	-0.456104	0.00272578	🔺	Listeria.ivanovii				Streptomyces.katrae	0
8391	Klebsiella.pneumoniae	Microbacterium.sp..No..7	0.515258	0.000566106	🔺					Thermus.sp..CCB_US3_UF1	0
61	Klebsiella.pneumoniae	Neisseria.gonorrhoeae	0.474611	0.00171726	🔺					Verminephrobacter.eiseniae	0
8917	Klebsiella.pneumoniae	Nitrosococcus.halophilus	0.493587	0.00104043	🔺					Xanthomonas.citri	0
9051	Klebsiella.pneumoniae	Nostoc.sp..NIES.4103	0.493587	0.00104043	🔺					Xanthomonas.euvesicatoria	0
4101	Klebsiella.pneumoniae	Pseudomonas.stutzeri	0.462359	0.00233836	🔺					Zobellia.galactanivorans	0
10302	Klebsiella.pneumoniae	Pseudomonas.synxantha	0.437778	0.00420329	🔺
10446	Klebsiella.pneumoniae	Pseudomonas.syringae	0.402329	0.00911463	🔺
14712	Klebsiella.pneumoniae	Pseudomonas.virus.EL	0.451322	0.00305888	🔺
331	Klebsiella.pneumoniae	Pseudonocardia.dioxanivorans	-0.416087	0.00681455	🔺	Pseudonocardia.dioxanivorans
534	Klebsiella.pneumoniae	Ralstonia.insidiosa	0.409693	0.00781226	🔺
709	Klebsiella.pneumoniae	Ralstonia.pickettii	0.542784	0.000245904	🔺
4284	Klebsiella.pneumoniae	Rhodococcus.erythropolis	0.514503	0.000578639	🔺
10737	Klebsiella.pneumoniae	Rhodococcus.sp..YL.1	0.515262	0.000566047	🔺
2707	Klebsiella.pneumoniae	Shinella.sp..HZN7	0.47552	0.00167764	🔺
747	Klebsiella.pneumoniae	Stenotrophomonas.maltophilia	0.461186	0.00240708	🔺
12252	Klebsiella.pneumoniae	Thermus.sp..CCB_US3_UF1	0.493587	0.00104043	🔺
15	Klebsiella.pneumoniae	Enterobacter.cloacae	0.765126	5.70292e-09	🔺
11	Klebsiella.pneumoniae	ï..Staphylococcus.aureus	-0.577706	7.65231e-05	🔺	ï..Staphylococcus.aureus
12	Klebsiella.pneumoniae	Komagataeibacter.rhaeticus	0.589719	4.96297e-05	🔺
46	Leptospira.santarosai	ï..Staphylococcus.aureus	0.412171	0.00741166
116	Leptospira.santarosai	Azospira.oryzae	0.426705	0.00540007
287	Leptospira.santarosai	Bacillus.cereus	-0.417116	0.00666479		Bacillus.cereus
5471	Leptospira.santarosai	Borrelia.miyamotoi	0.499952	0.000873728
831	Leptospira.santarosai	Burkholderia.pseudomallei	-0.449153	0.00322138		Burkholderia.pseudomallei
182	Leptospira.santarosai	Citrobacter.amalonaticus	0.40282	0.00902233
311	Leptospira.santarosai	Clostridium.sp..DL.VIII	0.496431	0.000962742
606	Leptospira.santarosai	cyanobacterium.endosymbiont.of.Epithemia.turgida	0.45119	0.00306859
15764	Leptospira.santarosai	Cyprinid.herpesvirus.3	0.440164	0.00397813
1092	Leptospira.santarosai	Halomicronema.hongdechloris	0.446425	0.00343645
15411	Leptospira.santarosai	Human.endogenous.retrovirus.K	-0.496758	0.000954155		Human.endogenous.retrovirus.K
9327	Leptospira.santarosai	Octadecabacter.arcticus	0.448819	0.00324706
389	Leptospira.santarosai	Sinorhizobium.sp..RAC02	0.620355	1.51587e-05
11792	Leptospira.santarosai	Streptomyces.katrae	0.448819	0.00324706
15089	Photorhabdus.asymbiotica	Ateline.gammaherpesvirus.3	0.537867	0.000286914
10049	Photorhabdus.asymbiotica	Pseudomonas.balearica	0.503657	0.000788059
240	Pseudomonas.aeruginosa	Klebsiella.michiganensis	0.908462	2.22045e-16
13226	Pseudomonas.aeruginosa	Abelson.murine.leukemia.virus	0.494412	0.00101734
1151	Pseudomonas.aeruginosa	Achromobacter.xylosoxidans	0.777067	2.31785e-09
4679	Pseudomonas.aeruginosa	Acinetobacter.johnsonii	0.496196	0.000968949
5174	Pseudomonas.aeruginosa	Azospirillum.thiophilum	0.504939	0.000760206
5588	Pseudomonas.aeruginosa	Burkholderia.sp..MSMB0856	0.504939	0.000760206
5909	Pseudomonas.aeruginosa	Cedecea.neteri	0.787999	9.67406e-10
6351	Pseudomonas.aeruginosa	Comamonas.testosteroni	0.496196	0.000968949
8024	Pseudomonas.aeruginosa	Laribacter.hongkongensis	0.616655	1.76091e-05
13884	Pseudomonas.aeruginosa	Pseudomonas.phage.F10	0.664097	2.20283e-06
14219	Pseudomonas.aeruginosa	Pseudomonas.phage.PA16	0.714487	1.54992e-07
10176	Pseudomonas.aeruginosa	Pseudomonas.pohangensis	0.545944	0.000222423
3939	Pseudomonas.aeruginosa	Pseudomonas.rhodesiae	0.705844	2.54036e-07
12903	Pseudomonas.aeruginosa	Pseudomonas.virus.LKA1	0.749739	1.68826e-08
13553	Pseudomonas.aeruginosa	Pseudomonas.virus.phiCTX	0.863957	3.49942e-13
12426	Pseudomonas.aeruginosa	Verminephrobacter.eiseniae	0.52539	0.000419938
4760	Pseudomonas.fluorescens	Aeromonas.salmonicida	0.497077	0.000945839
5363	Pseudomonas.fluorescens	Borrelia.anserina	0.497077	0.000945839
868	Pseudomonas.fluorescens	Cohaesibacter.sp..ES.047	0.529044	0.000376176
637	Pseudomonas.fluorescens	Enterococcus.casseliflavus	0.453804	0.00288179
85	Pseudomonas.fluorescens	Lactobacillus.delbrueckii	0.446326	0.00344453
8392	Pseudomonas.fluorescens	Microbacterium.sp..No..7	0.488083	0.00120675
3410	Pseudomonas.fluorescens	Micromonospora.echinospora	0.444879	0.00356382
14035	Pseudomonas.fluorescens	Murine.osteosarcoma.virus	0.465378	0.00216937
8918	Pseudomonas.fluorescens	Nitrosococcus.halophilus	0.497077	0.000945839
9052	Pseudomonas.fluorescens	Nostoc.sp..NIES.4103	0.497077	0.000945839
4012	Pseudomonas.fluorescens	Pseudomonas.sp..TKP	0.40748	0.00818559
10303	Pseudomonas.fluorescens	Pseudomonas.synxantha	0.521973	0.00046493
4285	Pseudomonas.fluorescens	Rhodococcus.erythropolis	0.519564	0.000499193
10738	Pseudomonas.fluorescens	Rhodococcus.sp..YL.1	0.488076	0.00120699
12253	Pseudomonas.fluorescens	Thermus.sp..CCB_US3_UF1	0.497077	0.000945839
781	ï..Staphylococcus.aureus	Acinetobacter.bereziniae	-0.454849	0.00280997	🔺	Acinetobacter.bereziniae
4657	ï..Staphylococcus.aureus	Acinetobacter.johnsonii	-0.416427	0.00676479	🔺	Acinetobacter.johnsonii
4852	ï..Staphylococcus.aureus	Alloactinosynnema.sp..L.07	-0.437378	0.00424213	🔺	Alloactinosynnema.sp..L.07
106	ï..Staphylococcus.aureus	Azospira.oryzae	0.535151	0.000312115	🔺
277	ï..Staphylococcus.aureus	Bacillus.cereus	-0.576024	8.11951e-05	🔺	Bacillus.cereus
14879	ï..Staphylococcus.aureus	BeAn.58058.virus	-0.406008	0.00844241	🔺	BeAn.58058.virus
821	ï..Staphylococcus.aureus	Burkholderia.pseudomallei	-0.431238	0.00487851	🔺	Burkholderia.pseudomallei
172	ï..Staphylococcus.aureus	Citrobacter.amalonaticus	0.459447	0.00251225	🔺
301	ï..Staphylococcus.aureus	Clostridium.sp..DL.VIII	0.402751	0.0090354	🔺
6329	ï..Staphylococcus.aureus	Comamonas.testosteroni	-0.416427	0.00676479	🔺	Comamonas.testosteroni
15754	ï..Staphylococcus.aureus	Cyprinid.herpesvirus.3	0.624797	1.26302e-05	🔺
6442	ï..Staphylococcus.aureus	Cystobacter.fuscus	-0.437378	0.00424213	🔺	Cystobacter.fuscus
7	ï..Staphylococcus.aureus	Enterobacter.cloacae	-0.497594	0.000932482	🔺	Enterobacter.cloacae
1036	ï..Staphylococcus.aureus	Gardnerella.vaginalis	-0.41278	0.00731591	🔺	Gardnerella.vaginalis
15401	ï..Staphylococcus.aureus	Human.endogenous.retrovirus.K	-0.419871	0.00627761	🔺	Human.endogenous.retrovirus.K
29	ï..Staphylococcus.aureus	Klebsiella.michiganensis	-0.473873	0.00175004	🔺	Klebsiella.michiganensis
11	ï..Staphylococcus.aureus	Klebsiella.pneumoniae	-0.577706	7.65231e-05	🔺	Klebsiella.pneumoniae
1	ï..Staphylococcus.aureus	Komagataeibacter.rhaeticus	-0.471239	0.00187167	🔺	Komagataeibacter.rhaeticus
92	ï..Staphylococcus.aureus	Lactobacillus.crispatus	-0.435064	0.00447296	🔺	Lactobacillus.crispatus
1597	ï..Staphylococcus.aureus	Lactobacillus.gallinarum	-0.491275	0.00110763	🔺	Lactobacillus.gallinarum
1226	ï..Staphylococcus.aureus	Lactobacillus.helveticus	-0.610208	2.27615e-05	🔺	Lactobacillus.helveticus
1276	ï..Staphylococcus.aureus	Lactobacillus.kefiranofaciens	-0.436636	0.00431503	🔺	Lactobacillus.kefiranofaciens
2146	ï..Staphylococcus.aureus	Lactobacillus.plantarum	-0.424402	0.00568307	🔺	Lactobacillus.plantarum
1654	ï..Staphylococcus.aureus	Lactobacillus.salivarius	-0.425958	0.00549048	🔺	Lactobacillus.salivarius
46	ï..Staphylococcus.aureus	Leptospira.santarosai	0.412171	0.00741166	🔺
211	ï..Staphylococcus.aureus	Listeria.ivanovii	0.498258	0.000915605	🔺
13862	ï..Staphylococcus.aureus	Pseudomonas.phage.F10	-0.419517	0.00632627	🔺	Pseudomonas.phage.F10
14197	ï..Staphylococcus.aureus	Pseudomonas.phage.PA16	-0.470732	0.00189589	🔺	Pseudomonas.phage.PA16
14707	ï..Staphylococcus.aureus	Pseudomonas.virus.EL	-0.44913	0.00322321	🔺	Pseudomonas.virus.EL
326	ï..Staphylococcus.aureus	Pseudonocardia.dioxanivorans	0.452667	0.00296176	🔺
379	ï..Staphylococcus.aureus	Sinorhizobium.sp..RAC02	0.409951	0.00776963	🔺
1831	ï..Staphylococcus.aureus	Staphylococcus.cohnii	-0.489103	0.00117427	🔺	Staphylococcus.cohnii
742	ï..Staphylococcus.aureus	Stenotrophomonas.maltophilia	-0.517893	0.00052427	🔺	Stenotrophomonas.maltophilia
37	ï..Staphylococcus.aureus	Streptococcus.pyogenes	0.441484	0.00385808	🔺
15763	Streptococcus.pyogenes	Cyprinid.herpesvirus.3	0.414893	0.00699213
15410	Streptococcus.pyogenes	Human.endogenous.retrovirus.K	-0.48915	0.00117279		Human.endogenous.retrovirus.K
15586	Streptococcus.pyogenes	Human.endogenous.retrovirus.K.2	-0.418791	0.006427
220	Streptococcus.pyogenes	Listeria.ivanovii	0.415086	0.00696309

## Sheet: Lactobacillus
#	row	column	cor	p				Lactobacillus.acetotolerans	Acetobacterium.sp..KB.1		Abelson.murine.leukemia.virus
123	Xanthomonas.citri	Lactobacillus.johnsonii	0.524038	0.000437252				Lactobacillus.acidipiscis	Achromobacter.xylosoxidans		BeAn.58058.virus
7557	Staphylococcus.nepalensis	Lactobacillus.heilongjiangensis	0.527708	0.00039168				Lactobacillus.acidophilus	Acidihalobacter.ferrooxidans		Cyprinid.herpesvirus.3
7083	Staphylococcus.cohnii	Lactobacillus.acetotolerans	0.543102	0.000243449				Lactobacillus.alimentarius	Acinetobacter.baumannii		Decapod.hepandensovirus.1
7202	Staphylococcus.cohnii	Lactobacillus.acidipiscis	0.518124	0.000520735				Lactobacillus.amylolyticus	Acinetobacter.bereziniae		Enterobacteria.phage.mEp460
7322	Staphylococcus.cohnii	Lactobacillus.alimentarius	0.543104	0.00024343				Lactobacillus.amylophilus	Acinetobacter.johnsonii		Human.endogenous.retrovirus.K
2408	Staphylococcus.cohnii	Lactobacillus.crispatus.2	0.420261	0.00622438				Lactobacillus.amylovorus	Acinetobacter.venetianus		Lactobacillus.phage.Lv.1
3383	Staphylococcus.cohnii	Lactobacillus.crustorum	0.438956	0.00409075				Lactobacillus.apis	Aerococcus.christensenii		Murine.osteosarcoma.virus
2142	Staphylococcus.cohnii	Lactobacillus.iners	0.489143	0.00117302				Lactobacillus.crispatus	Aerococcus.urinae		Pseudomonas.phage.F10
2477	Staphylococcus.cohnii	Lactobacillus.kullabergensis	0.607405	2.54049e-05				Lactobacillus.crustorum	Aeromonas.salmonicida		Pseudomonas.phage.PA16
2207	Staphylococcus.cohnii	Lactobacillus.plantarum	0.625334	1.23519e-05				Lactobacillus.delbrueckii	Alcelaphine.gammaherpesvirus.1		Pseudomonas.virus.EL
7688	Staphylococcus.cohnii	Lactobacillus.reuteri	0.688909	6.36851e-07				Lactobacillus.gallinarum	Azoarcus.sp..KH32C		Pseudomonas.virus.phiCTX
7812	Staphylococcus.cohnii	Lactobacillus.sanfranciscensis	0.581968	6.57548e-05				Lactobacillus.gasseri	Azospira.oryzae
7937	Staphylococcus.cohnii	Lactobacillus.sp..wkB8	0.543104	0.00024343				Lactobacillus.heilongjiangensis	Azospirillum.thiophilum
92	Staphylococcus.aureus	Lactobacillus.crispatus	-0.435064	0.00447296				Lactobacillus.helveticus	Bacillus.cereus
1597	Staphylococcus.aureus	Lactobacillus.gallinarum	-0.491275	0.00110763				Lactobacillus.iners	Bacillus.thermoamylovorans
1226	Staphylococcus.aureus	Lactobacillus.helveticus	-0.610208	2.27615e-05				Lactobacillus.jensenii	Bordetella.bronchiseptica
1276	Staphylococcus.aureus	Lactobacillus.kefiranofaciens	-0.436636	0.00431503				Lactobacillus.johnsonii	Borrelia.anserina
2146	Staphylococcus.aureus	Lactobacillus.plantarum	-0.424402	0.00568307				Lactobacillus.kefiranofaciens	Burkholderia.pseudomallei
1654	Staphylococcus.aureus	Lactobacillus.salivarius	-0.425958	0.00549048				Lactobacillus.kullabergensis	Burkholderia.sp..MSMB0856
12871	Sphaerochaeta.pleomorpha	Lactobacillus.phage.Lv.1	0.804524	2.33286e-10				Lactobacillus.paracollinoides	Carnobacterium.maltaromaticum
12812	Pseudomonas.stutzeri	Lactobacillus.phage.Lv.1	0.419775	0.00629082				Lactobacillus.plantarum	Cedecea.neteri
7110	Pseudomonas.resinovorans	Lactobacillus.acetotolerans	0.970235	0				Lactobacillus.reuteri	Cellulophaga.algicola
7229	Pseudomonas.resinovorans	Lactobacillus.acidipiscis	0.861586	4.79172e-13				Lactobacillus.salivarius	Citrobacter.amalonaticus
7349	Pseudomonas.resinovorans	Lactobacillus.alimentarius	0.970236	0				Lactobacillus.sanfranciscensis	Clostridium.botulinum
7715	Pseudomonas.resinovorans	Lactobacillus.reuteri	0.871338	1.26343e-13				Lactobacillus.sp..wkB8	Clostridium.sp..DL.VIII
7839	Pseudomonas.resinovorans	Lactobacillus.sanfranciscensis	0.913011	0					Comamonas.testosteroni
7964	Pseudomonas.resinovorans	Lactobacillus.sp..wkB8	0.970236	0					Corynebacterium.diphtheriae
85	Pseudomonas.fluorescens	Lactobacillus.delbrueckii	0.446326	0.00344453					Enterobacter.cloacae
8024	Pseudomonas.aeruginosa	Laribacter.hongkongensis	0.616655	1.76091e-05					Enterococcus.casseliflavus
7107	Paraburkholderia.sprentiae	Lactobacillus.acetotolerans	0.930426	0					Francisella.tularensis
7226	Paraburkholderia.sprentiae	Lactobacillus.acidipiscis	0.966833	0					Halomicronema.hongdechloris
7346	Paraburkholderia.sprentiae	Lactobacillus.alimentarius	0.930426	0					Klebsiella.michiganensis
7712	Paraburkholderia.sprentiae	Lactobacillus.reuteri	0.834981	1.14859e-11					Klebsiella.pneumoniae
7836	Paraburkholderia.sprentiae	Lactobacillus.sanfranciscensis	0.875484	6.92779e-14					Komagataeibacter.rhaeticus
7961	Paraburkholderia.sprentiae	Lactobacillus.sp..wkB8	0.930426	0					Laribacter.hongkongensis
12861	Pandoraea.apista	Lactobacillus.phage.Lv.1	0.807883	1.71845e-10					Leptotrichia.sp..oral.taxon.847
1237	Neisseria.gonorrhoeae	Lactobacillus.helveticus	0.449518	0.00319352					Listeria.ivanovii
7094	Mageeibacillus.indolicus	Lactobacillus.acetotolerans	0.955237	0					Mageeibacillus.indolicus
7213	Mageeibacillus.indolicus	Lactobacillus.acidipiscis	0.847358	2.82419e-12					Microbacterium.sp..No..7
7333	Mageeibacillus.indolicus	Lactobacillus.alimentarius	0.955238	0					Micromonospora.echinospora
3394	Mageeibacillus.indolicus	Lactobacillus.crustorum	0.868504	1.88072e-13					Neisseria.gonorrhoeae
7699	Mageeibacillus.indolicus	Lactobacillus.reuteri	0.919435	0					Nitrosococcus.halophilus
7823	Mageeibacillus.indolicus	Lactobacillus.sanfranciscensis	0.898839	1.55431e-15					Nostoc.sp..NIES.4103
7948	Mageeibacillus.indolicus	Lactobacillus.sp..wkB8	0.955238	0					Oceanobacillus.kimchii
12848	Laribacter.hongkongensis	Lactobacillus.phage.Lv.1	0.719072	1.18384e-07					Pandoraea.apista
13330	Lactobacillus.sp..wkB8	Abelson.murine.leukemia.virus	0.552038	0.000182754					Paraburkholderia.sprentiae
9307	Lactobacillus.sp..wkB8	Oceanobacillus.kimchii	0.585588	5.77091e-05					Pseudomonas.aeruginosa
14833	Lactobacillus.sp..wkB8	Pseudomonas.virus.EL	0.790801	7.66908e-10					Pseudomonas.fluorescens
11153	Lactobacillus.sp..wkB8	Sandaracinus.amylolyticus	0.899193	1.33227e-15					Pseudomonas.pohangensis
13329	Lactobacillus.sanfranciscensis	Abelson.murine.leukemia.virus	0.51003	0.000658061					Pseudomonas.resinovorans
8001	Lactobacillus.sanfranciscensis	Lactobacillus.sp..wkB8	0.941141	0					Pseudomonas.rhodesiae
8001	Lactobacillus.sanfranciscensis	Lactobacillus.sp..wkB8	0.941141	0					Pseudomonas.stutzeri
9306	Lactobacillus.sanfranciscensis	Oceanobacillus.kimchii	0.597268	3.7472e-05					Pseudomonas.synxantha
14832	Lactobacillus.sanfranciscensis	Pseudomonas.virus.EL	0.672696	1.45197e-06					Rhizobium.gallicum
11152	Lactobacillus.sanfranciscensis	Sandaracinus.amylolyticus	0.915505	0					Rhodococcus.erythropolis
13262	Lactobacillus.salivarius	Abelson.murine.leukemia.virus	0.457601	0.00262829					Rhodococcus.opacus
7080	Lactobacillus.salivarius	Lactobacillus.acetotolerans	0.873928	8.70415e-14					Rhodococcus.sp..YL.1
7080	Lactobacillus.salivarius	Lactobacillus.acetotolerans	0.873928	8.70415e-14					Sandaracinus.amylolyticus
7199	Lactobacillus.salivarius	Lactobacillus.acidipiscis	0.874414	8.10463e-14					Sphaerochaeta.pleomorpha
7199	Lactobacillus.salivarius	Lactobacillus.acidipiscis	0.874414	8.10463e-14					Staphylococcus.aureus
7319	Lactobacillus.salivarius	Lactobacillus.alimentarius	0.87393	8.70415e-14					Staphylococcus.cohnii
7319	Lactobacillus.salivarius	Lactobacillus.alimentarius	0.87393	8.70415e-14					Staphylococcus.nepalensis
2337	Lactobacillus.salivarius	Lactobacillus.amylophilus	0.506067	0.000736429					Streptococcus.sp..oral.taxon.431
2337	Lactobacillus.salivarius	Lactobacillus.amylophilus	0.506067	0.000736429					Thermus.sp..CCB_US3_UF1
3380	Lactobacillus.salivarius	Lactobacillus.crustorum	0.823171	3.95035e-11					Verminephrobacter.eiseniae
3380	Lactobacillus.salivarius	Lactobacillus.crustorum	0.823171	3.95035e-11					Xanthomonas.citri
2139	Lactobacillus.salivarius	Lactobacillus.iners	0.841904	5.31841e-12					Xanthomonas.euvesicatoria
2139	Lactobacillus.salivarius	Lactobacillus.iners	0.841904	5.31841e-12					Zobellia.galactanivorans
2474	Lactobacillus.salivarius	Lactobacillus.kullabergensis	0.930958	0
2474	Lactobacillus.salivarius	Lactobacillus.kullabergensis	0.930958	0
2544	Lactobacillus.salivarius	Lactobacillus.paracollinoides	0.481734	0.00142758
2544	Lactobacillus.salivarius	Lactobacillus.paracollinoides	0.481734	0.00142758
2204	Lactobacillus.salivarius	Lactobacillus.plantarum	0.87988	3.59712e-14
2204	Lactobacillus.salivarius	Lactobacillus.plantarum	0.87988	3.59712e-14
7685	Lactobacillus.salivarius	Lactobacillus.reuteri	0.934269	0
7685	Lactobacillus.salivarius	Lactobacillus.reuteri	0.934269	0
7809	Lactobacillus.salivarius	Lactobacillus.sanfranciscensis	0.894014	3.55271e-15
7809	Lactobacillus.salivarius	Lactobacillus.sanfranciscensis	0.894014	3.55271e-15
7934	Lactobacillus.salivarius	Lactobacillus.sp..wkB8	0.87393	8.70415e-14
7934	Lactobacillus.salivarius	Lactobacillus.sp..wkB8	0.87393	8.70415e-14
2615	Lactobacillus.salivarius	Mageeibacillus.indolicus	0.885328	1.5099e-14
9239	Lactobacillus.salivarius	Oceanobacillus.kimchii	0.518328	0.000517639
3629	Lactobacillus.salivarius	Paraburkholderia.sprentiae	0.873367	9.4369e-14
3887	Lactobacillus.salivarius	Pseudomonas.resinovorans	0.900042	1.33227e-15
14765	Lactobacillus.salivarius	Pseudomonas.virus.EL	0.764727	5.87166e-09
11085	Lactobacillus.salivarius	Sandaracinus.amylolyticus	0.934269	0
1889	Lactobacillus.salivarius	Staphylococcus.cohnii	0.680882	9.63952e-07
13328	Lactobacillus.reuteri	Abelson.murine.leukemia.virus	0.48347	0.00136391
7875	Lactobacillus.reuteri	Lactobacillus.sanfranciscensis	0.915505	0
7875	Lactobacillus.reuteri	Lactobacillus.sanfranciscensis	0.915505	0
8000	Lactobacillus.reuteri	Lactobacillus.sp..wkB8	0.899193	1.33227e-15
8000	Lactobacillus.reuteri	Lactobacillus.sp..wkB8	0.899193	1.33227e-15
9305	Lactobacillus.reuteri	Oceanobacillus.kimchii	0.568175	0.000106618
14831	Lactobacillus.reuteri	Pseudomonas.virus.EL	0.636319	7.76251e-06
11151	Lactobacillus.reuteri	Sandaracinus.amylolyticus	1	0
13270	Lactobacillus.plantarum	Abelson.murine.leukemia.virus	0.485054	0.00130801
2993	Lactobacillus.plantarum	Aerococcus.urinae	0.420512	0.00619036
5117	Lactobacillus.plantarum	Azoarcus.sp..KH32C	0.427792	0.00527074
5320	Lactobacillus.plantarum	Bacillus.thermoamylovorans	0.427792	0.00527074
7088	Lactobacillus.plantarum	Lactobacillus.acetotolerans	0.899869	1.33227e-15
7088	Lactobacillus.plantarum	Lactobacillus.acetotolerans	0.899869	1.33227e-15
7207	Lactobacillus.plantarum	Lactobacillus.acidipiscis	0.737876	3.70183e-08
7207	Lactobacillus.plantarum	Lactobacillus.acidipiscis	0.737876	3.70183e-08
7327	Lactobacillus.plantarum	Lactobacillus.alimentarius	0.899866	1.33227e-15
7327	Lactobacillus.plantarum	Lactobacillus.alimentarius	0.899866	1.33227e-15
7448	Lactobacillus.plantarum	Lactobacillus.amylolyticus	0.47975	0.00150355
7448	Lactobacillus.plantarum	Lactobacillus.amylolyticus	0.47975	0.00150355
2345	Lactobacillus.plantarum	Lactobacillus.amylophilus	0.510137	0.000656052
2345	Lactobacillus.plantarum	Lactobacillus.amylophilus	0.510137	0.000656052
3388	Lactobacillus.plantarum	Lactobacillus.crustorum	0.865254	2.93765e-13
3388	Lactobacillus.plantarum	Lactobacillus.crustorum	0.865254	2.93765e-13
2482	Lactobacillus.plantarum	Lactobacillus.kullabergensis	0.86502	3.03313e-13
2482	Lactobacillus.plantarum	Lactobacillus.kullabergensis	0.86502	3.03313e-13
12787	Lactobacillus.plantarum	Lactobacillus.phage.Lv.1	0.447058	0.00338552
12787	Lactobacillus.plantarum	Lactobacillus.phage.Lv.1	0.447058	0.00338552
7693	Lactobacillus.plantarum	Lactobacillus.reuteri	0.857778	7.84706e-13
7693	Lactobacillus.plantarum	Lactobacillus.reuteri	0.857778	7.84706e-13
7817	Lactobacillus.plantarum	Lactobacillus.sanfranciscensis	0.821014	4.90208e-11
7817	Lactobacillus.plantarum	Lactobacillus.sanfranciscensis	0.821014	4.90208e-11
7942	Lactobacillus.plantarum	Lactobacillus.sp..wkB8	0.899866	1.33227e-15
7942	Lactobacillus.plantarum	Lactobacillus.sp..wkB8	0.899866	1.33227e-15
2623	Lactobacillus.plantarum	Mageeibacillus.indolicus	0.906002	4.44089e-16
9247	Lactobacillus.plantarum	Oceanobacillus.kimchii	0.473623	0.00176131
9797	Lactobacillus.plantarum	Pandoraea.apista	0.425714	0.00552034
3637	Lactobacillus.plantarum	Paraburkholderia.sprentiae	0.829663	2.02682e-11
3895	Lactobacillus.plantarum	Pseudomonas.resinovorans	0.868063	1.9984e-13
14773	Lactobacillus.plantarum	Pseudomonas.virus.EL	0.740779	3.06666e-08
11093	Lactobacillus.plantarum	Sandaracinus.amylolyticus	0.857778	7.84706e-13
14867	Lactobacillus.phage.Lv.1	Pseudomonas.virus.EL	0.413193	0.00725168
2847	Lactobacillus.paracollinoides	Acidihalobacter.ferrooxidans	0.587546	5.3742e-05
13767	Lactobacillus.paracollinoides	Alcelaphine.gammaherpesvirus.1	0.723123	9.28928e-08
15297	Lactobacillus.paracollinoides	Decapod.hepandensovirus.1	0.443859	0.00365008
6742	Lactobacillus.paracollinoides	Francisella.tularensis	0.694244	4.79954e-07
7093	Lactobacillus.paracollinoides	Lactobacillus.acetotolerans	0.4756	0.00167415
7093	Lactobacillus.paracollinoides	Lactobacillus.acetotolerans	0.4756	0.00167415
7212	Lactobacillus.paracollinoides	Lactobacillus.acidipiscis	0.536811	0.000296483
7212	Lactobacillus.paracollinoides	Lactobacillus.acidipiscis	0.536811	0.000296483
7332	Lactobacillus.paracollinoides	Lactobacillus.alimentarius	0.475602	0.00167406
7332	Lactobacillus.paracollinoides	Lactobacillus.alimentarius	0.475602	0.00167406
3393	Lactobacillus.paracollinoides	Lactobacillus.crustorum	0.461821	0.00236966
3393	Lactobacillus.paracollinoides	Lactobacillus.crustorum	0.461821	0.00236966
7698	Lactobacillus.paracollinoides	Lactobacillus.reuteri	0.460257	0.00246277
7698	Lactobacillus.paracollinoides	Lactobacillus.reuteri	0.460257	0.00246277
7822	Lactobacillus.paracollinoides	Lactobacillus.sanfranciscensis	0.486115	0.00127173
7822	Lactobacillus.paracollinoides	Lactobacillus.sanfranciscensis	0.486115	0.00127173
7947	Lactobacillus.paracollinoides	Lactobacillus.sp..wkB8	0.475602	0.00167406
7947	Lactobacillus.paracollinoides	Lactobacillus.sp..wkB8	0.475602	0.00167406
2628	Lactobacillus.paracollinoides	Mageeibacillus.indolicus	0.442535	0.00376479
3642	Lactobacillus.paracollinoides	Paraburkholderia.sprentiae	0.512525	0.000612638
3900	Lactobacillus.paracollinoides	Pseudomonas.resinovorans	0.488406	0.00119638
14778	Lactobacillus.paracollinoides	Pseudomonas.virus.EL	0.41336	0.00722579
2700	Lactobacillus.paracollinoides	Rhizobium.gallicum	0.703622	2.87625e-07
11098	Lactobacillus.paracollinoides	Sandaracinus.amylolyticus	0.460257	0.00246277
13274	Lactobacillus.kullabergensis	Abelson.murine.leukemia.virus	0.524484	0.000431459
7092	Lactobacillus.kullabergensis	Lactobacillus.acetotolerans	0.966859	0
7092	Lactobacillus.kullabergensis	Lactobacillus.acetotolerans	0.966859	0
7211	Lactobacillus.kullabergensis	Lactobacillus.acidipiscis	0.956164	0
7211	Lactobacillus.kullabergensis	Lactobacillus.acidipiscis	0.956164	0
7331	Lactobacillus.kullabergensis	Lactobacillus.alimentarius	0.966861	0
7331	Lactobacillus.kullabergensis	Lactobacillus.alimentarius	0.966861	0
3392	Lactobacillus.kullabergensis	Lactobacillus.crustorum	0.887396	1.08802e-14
3392	Lactobacillus.kullabergensis	Lactobacillus.crustorum	0.887396	1.08802e-14
2556	Lactobacillus.kullabergensis	Lactobacillus.paracollinoides	0.511304	0.000634512
2556	Lactobacillus.kullabergensis	Lactobacillus.paracollinoides	0.511304	0.000634512
7697	Lactobacillus.kullabergensis	Lactobacillus.reuteri	0.959047	0
7697	Lactobacillus.kullabergensis	Lactobacillus.reuteri	0.959047	0
7821	Lactobacillus.kullabergensis	Lactobacillus.sanfranciscensis	0.958235	0
7821	Lactobacillus.kullabergensis	Lactobacillus.sanfranciscensis	0.958235	0
7946	Lactobacillus.kullabergensis	Lactobacillus.sp..wkB8	0.966861	0
7946	Lactobacillus.kullabergensis	Lactobacillus.sp..wkB8	0.966861	0
2627	Lactobacillus.kullabergensis	Mageeibacillus.indolicus	0.943914	0
9251	Lactobacillus.kullabergensis	Oceanobacillus.kimchii	0.595028	4.0761e-05
3641	Lactobacillus.kullabergensis	Paraburkholderia.sprentiae	0.948103	0
3899	Lactobacillus.kullabergensis	Pseudomonas.resinovorans	0.937258	0
14777	Lactobacillus.kullabergensis	Pseudomonas.virus.EL	0.756473	1.06024e-08
11097	Lactobacillus.kullabergensis	Sandaracinus.amylolyticus	0.959047	0
13255	Lactobacillus.kefiranofaciens	Abelson.murine.leukemia.virus	0.458229	0.00258832
1483	Lactobacillus.kefiranofaciens	Aerococcus.christensenii	0.814957	8.85088e-11
7073	Lactobacillus.kefiranofaciens	Lactobacillus.acetotolerans	0.876735	5.77316e-14
7073	Lactobacillus.kefiranofaciens	Lactobacillus.acetotolerans	0.876735	5.77316e-14
7192	Lactobacillus.kefiranofaciens	Lactobacillus.acidipiscis	0.842419	5.0151e-12
7192	Lactobacillus.kefiranofaciens	Lactobacillus.acidipiscis	0.842419	5.0151e-12
7312	Lactobacillus.kefiranofaciens	Lactobacillus.alimentarius	0.876735	5.77316e-14
7312	Lactobacillus.kefiranofaciens	Lactobacillus.alimentarius	0.876735	5.77316e-14
2330	Lactobacillus.kefiranofaciens	Lactobacillus.amylophilus	0.497697	0.000929839
2330	Lactobacillus.kefiranofaciens	Lactobacillus.amylophilus	0.497697	0.000929839
1592	Lactobacillus.kefiranofaciens	Lactobacillus.apis	0.561409	0.0001341
1592	Lactobacillus.kefiranofaciens	Lactobacillus.apis	0.561409	0.0001341
3373	Lactobacillus.kefiranofaciens	Lactobacillus.crustorum	0.849709	2.1334e-12
3373	Lactobacillus.kefiranofaciens	Lactobacillus.crustorum	0.849709	2.1334e-12
2132	Lactobacillus.kefiranofaciens	Lactobacillus.iners	0.866598	2.44693e-13
2132	Lactobacillus.kefiranofaciens	Lactobacillus.iners	0.866598	2.44693e-13
2467	Lactobacillus.kefiranofaciens	Lactobacillus.kullabergensis	0.908975	2.22045e-16
2467	Lactobacillus.kefiranofaciens	Lactobacillus.kullabergensis	0.908975	2.22045e-16
2537	Lactobacillus.kefiranofaciens	Lactobacillus.paracollinoides	0.441602	0.00384755
2537	Lactobacillus.kefiranofaciens	Lactobacillus.paracollinoides	0.441602	0.00384755
2197	Lactobacillus.kefiranofaciens	Lactobacillus.plantarum	0.918526	0
2197	Lactobacillus.kefiranofaciens	Lactobacillus.plantarum	0.918526	0
7678	Lactobacillus.kefiranofaciens	Lactobacillus.reuteri	0.900808	8.88178e-16
7678	Lactobacillus.kefiranofaciens	Lactobacillus.reuteri	0.900808	8.88178e-16
1705	Lactobacillus.kefiranofaciens	Lactobacillus.salivarius	0.966844	0
1705	Lactobacillus.kefiranofaciens	Lactobacillus.salivarius	0.966844	0
7802	Lactobacillus.kefiranofaciens	Lactobacillus.sanfranciscensis	0.881179	2.93099e-14
7802	Lactobacillus.kefiranofaciens	Lactobacillus.sanfranciscensis	0.881179	2.93099e-14
7927	Lactobacillus.kefiranofaciens	Lactobacillus.sp..wkB8	0.876735	5.77316e-14
7927	Lactobacillus.kefiranofaciens	Lactobacillus.sp..wkB8	0.876735	5.77316e-14
2608	Lactobacillus.kefiranofaciens	Mageeibacillus.indolicus	0.88415	1.84297e-14
9232	Lactobacillus.kefiranofaciens	Oceanobacillus.kimchii	0.494961	0.00100223
3622	Lactobacillus.kefiranofaciens	Paraburkholderia.sprentiae	0.872184	1.1191e-13
3880	Lactobacillus.kefiranofaciens	Pseudomonas.resinovorans	0.871956	1.15685e-13
14758	Lactobacillus.kefiranofaciens	Pseudomonas.virus.EL	0.779764	1.87702e-09
11078	Lactobacillus.kefiranofaciens	Sandaracinus.amylolyticus	0.900808	8.88178e-16
1882	Lactobacillus.kefiranofaciens	Staphylococcus.cohnii	0.641281	6.25571e-06
13383	Lactobacillus.johnsonii	Enterobacteria.phage.mEp460	0.855355	1.06648e-12
368	Lactobacillus.johnsonii	Rhodococcus.opacus	0.735807	4.22707e-08
170	Lactobacillus.johnsonii	Xanthomonas.euvesicatoria	0.736335	4.08682e-08
13247	Lactobacillus.jensenii	Abelson.murine.leukemia.virus	0.466438	0.00211261
1475	Lactobacillus.jensenii	Aerococcus.christensenii	0.922859	0
2970	Lactobacillus.jensenii	Aerococcus.urinae	0.409658	0.007818
5094	Lactobacillus.jensenii	Azoarcus.sp..KH32C	0.411593	0.00750352
5297	Lactobacillus.jensenii	Bacillus.thermoamylovorans	0.411593	0.00750352
7065	Lactobacillus.jensenii	Lactobacillus.acetotolerans	0.858121	7.51177e-13
7065	Lactobacillus.jensenii	Lactobacillus.acetotolerans	0.858121	7.51177e-13
7184	Lactobacillus.jensenii	Lactobacillus.acidipiscis	0.703262	2.93449e-07
7184	Lactobacillus.jensenii	Lactobacillus.acidipiscis	0.703262	2.93449e-07
1220	Lactobacillus.jensenii	Lactobacillus.acidophilus	0.843166	4.60343e-12
1220	Lactobacillus.jensenii	Lactobacillus.acidophilus	0.843166	4.60343e-12
7304	Lactobacillus.jensenii	Lactobacillus.alimentarius	0.858117	7.51399e-13
7304	Lactobacillus.jensenii	Lactobacillus.alimentarius	0.858117	7.51399e-13
1584	Lactobacillus.jensenii	Lactobacillus.apis	0.449333	0.00320765
1584	Lactobacillus.jensenii	Lactobacillus.apis	0.449333	0.00320765
3365	Lactobacillus.jensenii	Lactobacillus.crustorum	0.881195	2.93099e-14
3365	Lactobacillus.jensenii	Lactobacillus.crustorum	0.881195	2.93099e-14
2124	Lactobacillus.jensenii	Lactobacillus.iners	0.921966	0
2124	Lactobacillus.jensenii	Lactobacillus.iners	0.921966	0
1319	Lactobacillus.jensenii	Lactobacillus.kefiranofaciens	0.766206	5.2684e-09
1319	Lactobacillus.jensenii	Lactobacillus.kefiranofaciens	0.766206	5.2684e-09
2459	Lactobacillus.jensenii	Lactobacillus.kullabergensis	0.7828	1.47496e-09
2459	Lactobacillus.jensenii	Lactobacillus.kullabergensis	0.7828	1.47496e-09
12764	Lactobacillus.jensenii	Lactobacillus.phage.Lv.1	0.520794	0.000481416
12764	Lactobacillus.jensenii	Lactobacillus.phage.Lv.1	0.520794	0.000481416
2189	Lactobacillus.jensenii	Lactobacillus.plantarum	0.852838	1.45794e-12
2189	Lactobacillus.jensenii	Lactobacillus.plantarum	0.852838	1.45794e-12
7670	Lactobacillus.jensenii	Lactobacillus.reuteri	0.697657	3.99242e-07
7670	Lactobacillus.jensenii	Lactobacillus.reuteri	0.697657	3.99242e-07
1697	Lactobacillus.jensenii	Lactobacillus.salivarius	0.728135	6.84085e-08
1697	Lactobacillus.jensenii	Lactobacillus.salivarius	0.728135	6.84085e-08
7794	Lactobacillus.jensenii	Lactobacillus.sanfranciscensis	0.718063	1.25671e-07
7794	Lactobacillus.jensenii	Lactobacillus.sanfranciscensis	0.718063	1.25671e-07
7919	Lactobacillus.jensenii	Lactobacillus.sp..wkB8	0.858117	7.51399e-13
7919	Lactobacillus.jensenii	Lactobacillus.sp..wkB8	0.858117	7.51399e-13
2600	Lactobacillus.jensenii	Mageeibacillus.indolicus	0.828216	2.35758e-11
9224	Lactobacillus.jensenii	Oceanobacillus.kimchii	0.427545	0.00529994
9774	Lactobacillus.jensenii	Pandoraea.apista	0.422124	0.00597562
3614	Lactobacillus.jensenii	Paraburkholderia.sprentiae	0.821447	4.69527e-11
3872	Lactobacillus.jensenii	Pseudomonas.resinovorans	0.831352	1.69593e-11
14750	Lactobacillus.jensenii	Pseudomonas.virus.EL	0.768939	4.30266e-09
11070	Lactobacillus.jensenii	Sandaracinus.amylolyticus	0.697657	3.99242e-07
11219	Lactobacillus.jensenii	Sphaerochaeta.pleomorpha	0.412295	0.0073921
1874	Lactobacillus.jensenii	Staphylococcus.cohnii	0.42936	0.00508903
11672	Lactobacillus.jensenii	Streptococcus.sp..oral.taxon.431	0.444644	0.00358356
13269	Lactobacillus.iners	Abelson.murine.leukemia.virus	0.539427	0.000273282
7087	Lactobacillus.iners	Lactobacillus.acetotolerans	0.977018	0
7087	Lactobacillus.iners	Lactobacillus.acetotolerans	0.977018	0
7206	Lactobacillus.iners	Lactobacillus.acidipiscis	0.85283	1.45928e-12
7206	Lactobacillus.iners	Lactobacillus.acidipiscis	0.85283	1.45928e-12
7326	Lactobacillus.iners	Lactobacillus.alimentarius	0.977015	0
7326	Lactobacillus.iners	Lactobacillus.alimentarius	0.977015	0
2344	Lactobacillus.iners	Lactobacillus.amylophilus	0.448928	0.00323869
2344	Lactobacillus.iners	Lactobacillus.amylophilus	0.448928	0.00323869
3387	Lactobacillus.iners	Lactobacillus.crustorum	0.965876	0
3387	Lactobacillus.iners	Lactobacillus.crustorum	0.965876	0
2481	Lactobacillus.iners	Lactobacillus.kullabergensis	0.92155	0
2481	Lactobacillus.iners	Lactobacillus.kullabergensis	0.92155	0
2551	Lactobacillus.iners	Lactobacillus.paracollinoides	0.448851	0.00324461
2551	Lactobacillus.iners	Lactobacillus.paracollinoides	0.448851	0.00324461
12786	Lactobacillus.iners	Lactobacillus.phage.Lv.1	0.415889	0.00684382
12786	Lactobacillus.iners	Lactobacillus.phage.Lv.1	0.415889	0.00684382
2211	Lactobacillus.iners	Lactobacillus.plantarum	0.918669	0
2211	Lactobacillus.iners	Lactobacillus.plantarum	0.918669	0
7692	Lactobacillus.iners	Lactobacillus.reuteri	0.82853	2.28182e-11
7692	Lactobacillus.iners	Lactobacillus.reuteri	0.82853	2.28182e-11
7816	Lactobacillus.iners	Lactobacillus.sanfranciscensis	0.867473	2.16938e-13
7816	Lactobacillus.iners	Lactobacillus.sanfranciscensis	0.867473	2.16938e-13
7941	Lactobacillus.iners	Lactobacillus.sp..wkB8	0.977015	0
7941	Lactobacillus.iners	Lactobacillus.sp..wkB8	0.977015	0
2622	Lactobacillus.iners	Mageeibacillus.indolicus	0.930912	0
9246	Lactobacillus.iners	Oceanobacillus.kimchii	0.534088	0.000322504
3636	Lactobacillus.iners	Paraburkholderia.sprentiae	0.940354	0
3894	Lactobacillus.iners	Pseudomonas.resinovorans	0.946268	0
14772	Lactobacillus.iners	Pseudomonas.virus.EL	0.843504	4.42801e-12
11092	Lactobacillus.iners	Sandaracinus.amylolyticus	0.82853	2.28182e-11
1942	Lactobacillus.helveticus	Acinetobacter.baumannii	0.542305	0.000249653
4707	Lactobacillus.helveticus	Acinetobacter.johnsonii	0.690367	5.8981e-07
2901	Lactobacillus.helveticus	Acinetobacter.venetianus	0.679605	1.02842e-06
5829	Lactobacillus.helveticus	Carnobacterium.maltaromaticum	0.662744	2.3493e-06
5937	Lactobacillus.helveticus	Cedecea.neteri	0.520135	0.000490872
6046	Lactobacillus.helveticus	Cellulophaga.algicola	0.424097	0.00572146
6379	Lactobacillus.helveticus	Comamonas.testosteroni	0.690367	5.8981e-07
15804	Lactobacillus.helveticus	Cyprinid.herpesvirus.3	-0.425631	0.0055305
15451	Lactobacillus.helveticus	Human.endogenous.retrovirus.K	0.435848	0.00439352
7432	Lactobacillus.helveticus	Lactobacillus.amylolyticus	0.445344	0.00352508
7432	Lactobacillus.helveticus	Lactobacillus.amylolyticus	0.445344	0.00352508
2397	Lactobacillus.helveticus	Lactobacillus.crispatus.2	0.559574	0.000142587
2397	Lactobacillus.helveticus	Lactobacillus.crispatus.2	0.559574	0.000142587
1647	Lactobacillus.helveticus	Lactobacillus.gallinarum	0.613904	1.96613e-05
1647	Lactobacillus.helveticus	Lactobacillus.gallinarum	0.613904	1.96613e-05
1326	Lactobacillus.helveticus	Lactobacillus.kefiranofaciens	0.661329	2.51207e-06
1326	Lactobacillus.helveticus	Lactobacillus.kefiranofaciens	0.661329	2.51207e-06
2196	Lactobacillus.helveticus	Lactobacillus.plantarum	0.5177	0.000527232
2196	Lactobacillus.helveticus	Lactobacillus.plantarum	0.5177	0.000527232
7677	Lactobacillus.helveticus	Lactobacillus.reuteri	0.491071	0.00111376
7677	Lactobacillus.helveticus	Lactobacillus.reuteri	0.491071	0.00111376
1704	Lactobacillus.helveticus	Lactobacillus.salivarius	0.667382	1.8816e-06
1704	Lactobacillus.helveticus	Lactobacillus.salivarius	0.667382	1.8816e-06
7801	Lactobacillus.helveticus	Lactobacillus.sanfranciscensis	0.408104	0.00807892
7801	Lactobacillus.helveticus	Lactobacillus.sanfranciscensis	0.408104	0.00807892
8052	Lactobacillus.helveticus	Laribacter.hongkongensis	0.401368	0.0092977
8052	Lactobacillus.helveticus	Laribacter.hongkongensis	0.401368	0.0092977
2607	Lactobacillus.helveticus	Mageeibacillus.indolicus	0.444079	0.0036314
14247	Lactobacillus.helveticus	Pseudomonas.phage.PA16	0.441746	0.00383464
10204	Lactobacillus.helveticus	Pseudomonas.pohangensis	0.533863	0.000324746
3879	Lactobacillus.helveticus	Pseudomonas.resinovorans	0.453338	0.00291434
14757	Lactobacillus.helveticus	Pseudomonas.virus.EL	0.422247	0.00595949
11077	Lactobacillus.helveticus	Sandaracinus.amylolyticus	0.491071	0.00111376
1881	Lactobacillus.helveticus	Staphylococcus.cohnii	0.651293	3.99946e-06
13227	Lactobacillus.gasseri	Abelson.murine.leukemia.virus	0.400838	0.00939999
1455	Lactobacillus.gasseri	Aerococcus.christensenii	0.741179	2.98763e-08
7045	Lactobacillus.gasseri	Lactobacillus.acetotolerans	0.831278	1.70925e-11
7045	Lactobacillus.gasseri	Lactobacillus.acetotolerans	0.831278	1.70925e-11
7164	Lactobacillus.gasseri	Lactobacillus.acidipiscis	0.719864	1.12938e-07
7164	Lactobacillus.gasseri	Lactobacillus.acidipiscis	0.719864	1.12938e-07
1200	Lactobacillus.gasseri	Lactobacillus.acidophilus	0.742579	2.72559e-08
1200	Lactobacillus.gasseri	Lactobacillus.acidophilus	0.742579	2.72559e-08
7284	Lactobacillus.gasseri	Lactobacillus.alimentarius	0.831278	1.70923e-11
7284	Lactobacillus.gasseri	Lactobacillus.alimentarius	0.831278	1.70923e-11
1564	Lactobacillus.gasseri	Lactobacillus.apis	0.504947	0.000760045
1564	Lactobacillus.gasseri	Lactobacillus.apis	0.504947	0.000760045
3345	Lactobacillus.gasseri	Lactobacillus.crustorum	0.735404	4.33693e-08
3345	Lactobacillus.gasseri	Lactobacillus.crustorum	0.735404	4.33693e-08
2104	Lactobacillus.gasseri	Lactobacillus.iners	0.806333	1.98018e-10
2104	Lactobacillus.gasseri	Lactobacillus.iners	0.806333	1.98018e-10
927	Lactobacillus.gasseri	Lactobacillus.jensenii	0.726383	7.61885e-08
927	Lactobacillus.gasseri	Lactobacillus.jensenii	0.726383	7.61885e-08
1299	Lactobacillus.gasseri	Lactobacillus.kefiranofaciens	0.744259	2.43918e-08
1299	Lactobacillus.gasseri	Lactobacillus.kefiranofaciens	0.744259	2.43918e-08
2439	Lactobacillus.gasseri	Lactobacillus.kullabergensis	0.804177	2.40677e-10
2439	Lactobacillus.gasseri	Lactobacillus.kullabergensis	0.804177	2.40677e-10
2509	Lactobacillus.gasseri	Lactobacillus.paracollinoides	0.457053	0.0026636
2509	Lactobacillus.gasseri	Lactobacillus.paracollinoides	0.457053	0.0026636
2169	Lactobacillus.gasseri	Lactobacillus.plantarum	0.762101	7.10416e-09
2169	Lactobacillus.gasseri	Lactobacillus.plantarum	0.762101	7.10416e-09
7650	Lactobacillus.gasseri	Lactobacillus.reuteri	0.768363	4.4915e-09
7650	Lactobacillus.gasseri	Lactobacillus.reuteri	0.768363	4.4915e-09
1677	Lactobacillus.gasseri	Lactobacillus.salivarius	0.735398	4.33858e-08
1677	Lactobacillus.gasseri	Lactobacillus.salivarius	0.735398	4.33858e-08
7774	Lactobacillus.gasseri	Lactobacillus.sanfranciscensis	0.798925	3.83288e-10
7774	Lactobacillus.gasseri	Lactobacillus.sanfranciscensis	0.798925	3.83288e-10
7899	Lactobacillus.gasseri	Lactobacillus.sp..wkB8	0.831278	1.70923e-11
7899	Lactobacillus.gasseri	Lactobacillus.sp..wkB8	0.831278	1.70923e-11
2580	Lactobacillus.gasseri	Mageeibacillus.indolicus	0.78692	1.05693e-09
9204	Lactobacillus.gasseri	Oceanobacillus.kimchii	0.439965	0.00399654
3594	Lactobacillus.gasseri	Paraburkholderia.sprentiae	0.750356	1.61887e-08
3852	Lactobacillus.gasseri	Pseudomonas.resinovorans	0.797429	4.36548e-10
14730	Lactobacillus.gasseri	Pseudomonas.virus.EL	0.588598	5.1714e-05
11050	Lactobacillus.gasseri	Sandaracinus.amylolyticus	0.768363	4.4915e-09
1854	Lactobacillus.gasseri	Staphylococcus.cohnii	0.426745	0.0053953
2908	Lactobacillus.gallinarum	Acinetobacter.venetianus	0.786632	1.08209e-09
2984	Lactobacillus.gallinarum	Aerococcus.urinae	0.468924	0.00198462
5209	Lactobacillus.gallinarum	Azospirillum.thiophilum	0.455606	0.00275896
14936	Lactobacillus.gallinarum	BeAn.58058.virus	0.415526	0.00689742
5623	Lactobacillus.gallinarum	Burkholderia.sp..MSMB0856	0.455606	0.00275896
5836	Lactobacillus.gallinarum	Carnobacterium.maltaromaticum	0.744259	2.43928e-08
15458	Lactobacillus.gallinarum	Human.endogenous.retrovirus.K	0.407344	0.00820916
7439	Lactobacillus.gallinarum	Lactobacillus.amylolyticus	0.730892	5.76478e-08
7439	Lactobacillus.gallinarum	Lactobacillus.amylolyticus	0.730892	5.76478e-08
2404	Lactobacillus.gallinarum	Lactobacillus.crispatus.2	0.797062	4.50629e-10
2404	Lactobacillus.gallinarum	Lactobacillus.crispatus.2	0.797062	4.50629e-10
13919	Lactobacillus.gallinarum	Pseudomonas.phage.F10	0.443708	0.00366303
14254	Lactobacillus.gallinarum	Pseudomonas.phage.PA16	0.470429	0.00191051
3974	Lactobacillus.gallinarum	Pseudomonas.rhodesiae	0.493061	0.00105539
13588	Lactobacillus.gallinarum	Pseudomonas.virus.phiCTX	0.416242	0.00679186
12461	Lactobacillus.gallinarum	Verminephrobacter.eiseniae	0.495454	0.000988818
314	Lactobacillus.delbrueckii	Clostridium.sp..DL.VIII	0.429357	0.00508938
510	Lactobacillus.delbrueckii	Corynebacterium.diphtheriae	0.400686	0.00942942
3417	Lactobacillus.delbrueckii	Micromonospora.echinospora	0.583898	6.13458e-05
14042	Lactobacillus.delbrueckii	Murine.osteosarcoma.virus	0.609497	2.34078e-05
960	Lactobacillus.delbrueckii	Zobellia.galactanivorans	0.465987	0.00213658
13286	Lactobacillus.crustorum	Abelson.murine.leukemia.virus	0.500741	0.000854832
7104	Lactobacillus.crustorum	Lactobacillus.acetotolerans	0.914848	0
7104	Lactobacillus.crustorum	Lactobacillus.acetotolerans	0.914848	0
7223	Lactobacillus.crustorum	Lactobacillus.acidipiscis	0.882537	2.37588e-14
7223	Lactobacillus.crustorum	Lactobacillus.acidipiscis	0.882537	2.37588e-14
7343	Lactobacillus.crustorum	Lactobacillus.alimentarius	0.914845	0
7343	Lactobacillus.crustorum	Lactobacillus.alimentarius	0.914845	0
12803	Lactobacillus.crustorum	Lactobacillus.phage.Lv.1	0.430958	0.00490943
12803	Lactobacillus.crustorum	Lactobacillus.phage.Lv.1	0.430958	0.00490943
7709	Lactobacillus.crustorum	Lactobacillus.reuteri	0.761225	7.56634e-09
7709	Lactobacillus.crustorum	Lactobacillus.reuteri	0.761225	7.56634e-09
7833	Lactobacillus.crustorum	Lactobacillus.sanfranciscensis	0.799159	3.75551e-10
7833	Lactobacillus.crustorum	Lactobacillus.sanfranciscensis	0.799159	3.75551e-10
7958	Lactobacillus.crustorum	Lactobacillus.sp..wkB8	0.914845	0
7958	Lactobacillus.crustorum	Lactobacillus.sp..wkB8	0.914845	0
9263	Lactobacillus.crustorum	Oceanobacillus.kimchii	0.48744	0.00122767
3653	Lactobacillus.crustorum	Paraburkholderia.sprentiae	0.97337	0
3911	Lactobacillus.crustorum	Pseudomonas.resinovorans	0.884504	1.73195e-14
14789	Lactobacillus.crustorum	Pseudomonas.virus.EL	0.878006	4.75175e-14
11109	Lactobacillus.crustorum	Sandaracinus.amylolyticus	0.761225	7.56634e-09
2920	Lactobacillus.crispatus.2	Acinetobacter.venetianus	0.809674	1.45658e-10
2996	Lactobacillus.crispatus.2	Aerococcus.urinae	0.449763	0.00317493
5848	Lactobacillus.crispatus.2	Carnobacterium.maltaromaticum	0.892583	4.44089e-15
7451	Lactobacillus.crispatus.2	Lactobacillus.amylolyticus	0.789225	8.7433e-10
7451	Lactobacillus.crispatus.2	Lactobacillus.amylolyticus	0.789225	8.7433e-10
1906	Lactobacillus.crispatus	Acinetobacter.baumannii	0.460356	0.00245678
2865	Lactobacillus.crispatus	Acinetobacter.venetianus	0.878586	4.35207e-14
5793	Lactobacillus.crispatus	Carnobacterium.maltaromaticum	0.929885	0
15415	Lactobacillus.crispatus	Human.endogenous.retrovirus.K	0.438671	0.00411782
7396	Lactobacillus.crispatus	Lactobacillus.amylolyticus	0.695841	4.4049e-07
7396	Lactobacillus.crispatus	Lactobacillus.amylolyticus	0.695841	4.4049e-07
576	Lactobacillus.crispatus	Lactobacillus.amylovorus	0.88604	1.35447e-14
576	Lactobacillus.crispatus	Lactobacillus.amylovorus	0.88604	1.35447e-14
2361	Lactobacillus.crispatus	Lactobacillus.crispatus.2	0.923166	0
2361	Lactobacillus.crispatus	Lactobacillus.crispatus.2	0.923166	0
1611	Lactobacillus.crispatus	Lactobacillus.gallinarum	0.83286	1.44409e-11
1611	Lactobacillus.crispatus	Lactobacillus.gallinarum	0.83286	1.44409e-11
1240	Lactobacillus.crispatus	Lactobacillus.helveticus	0.777827	2.18476e-09
1240	Lactobacillus.crispatus	Lactobacillus.helveticus	0.777827	2.18476e-09
1845	Lactobacillus.crispatus	Staphylococcus.cohnii	0.419175	0.00637358
4617	Lactobacillus.apis	Acetobacterium.sp..KB.1	0.566825	0.000111656
7078	Lactobacillus.apis	Lactobacillus.acetotolerans	0.523585	0.000443191
7078	Lactobacillus.apis	Lactobacillus.acetotolerans	0.523585	0.000443191
7197	Lactobacillus.apis	Lactobacillus.acidipiscis	0.543431	0.000240925
7197	Lactobacillus.apis	Lactobacillus.acidipiscis	0.543431	0.000240925
7317	Lactobacillus.apis	Lactobacillus.alimentarius	0.523585	0.000443188
7317	Lactobacillus.apis	Lactobacillus.alimentarius	0.523585	0.000443188
3378	Lactobacillus.apis	Lactobacillus.crustorum	0.537904	0.000286581
3378	Lactobacillus.apis	Lactobacillus.crustorum	0.537904	0.000286581
2137	Lactobacillus.apis	Lactobacillus.iners	0.523232	0.000447862
2137	Lactobacillus.apis	Lactobacillus.iners	0.523232	0.000447862
2472	Lactobacillus.apis	Lactobacillus.kullabergensis	0.556907	0.000155783
2472	Lactobacillus.apis	Lactobacillus.kullabergensis	0.556907	0.000155783
2202	Lactobacillus.apis	Lactobacillus.plantarum	0.527563	0.000393391
2202	Lactobacillus.apis	Lactobacillus.plantarum	0.527563	0.000393391
7683	Lactobacillus.apis	Lactobacillus.reuteri	0.537565	0.000289619
7683	Lactobacillus.apis	Lactobacillus.reuteri	0.537565	0.000289619
1710	Lactobacillus.apis	Lactobacillus.salivarius	0.560247	0.000139418
1710	Lactobacillus.apis	Lactobacillus.salivarius	0.560247	0.000139418
7807	Lactobacillus.apis	Lactobacillus.sanfranciscensis	0.515546	0.000561393
7807	Lactobacillus.apis	Lactobacillus.sanfranciscensis	0.515546	0.000561393
7932	Lactobacillus.apis	Lactobacillus.sp..wkB8	0.523585	0.000443188
7932	Lactobacillus.apis	Lactobacillus.sp..wkB8	0.523585	0.000443188
2613	Lactobacillus.apis	Mageeibacillus.indolicus	0.521708	0.000468592
3627	Lactobacillus.apis	Paraburkholderia.sprentiae	0.557076	0.000154915
3885	Lactobacillus.apis	Pseudomonas.resinovorans	0.499554	0.000883417
14763	Lactobacillus.apis	Pseudomonas.virus.EL	0.435811	0.00439725
11083	Lactobacillus.apis	Sandaracinus.amylolyticus	0.537565	0.000289619
4691	Lactobacillus.amylovorus	Acinetobacter.johnsonii	0.457104	0.00266029
2885	Lactobacillus.amylovorus	Acinetobacter.venetianus	0.71251	1.73806e-07
5813	Lactobacillus.amylovorus	Carnobacterium.maltaromaticum	0.765997	5.34976e-09
5921	Lactobacillus.amylovorus	Cedecea.neteri	0.417065	0.00667212
6363	Lactobacillus.amylovorus	Comamonas.testosteroni	0.457104	0.00266029
7416	Lactobacillus.amylovorus	Lactobacillus.amylolyticus	0.575062	8.39843e-05
7416	Lactobacillus.amylovorus	Lactobacillus.amylolyticus	0.575062	8.39843e-05
2381	Lactobacillus.amylovorus	Lactobacillus.crispatus.2	0.793824	5.94596e-10
2381	Lactobacillus.amylovorus	Lactobacillus.crispatus.2	0.793824	5.94596e-10
1631	Lactobacillus.amylovorus	Lactobacillus.gallinarum	0.69261	5.23725e-07
1631	Lactobacillus.amylovorus	Lactobacillus.gallinarum	0.69261	5.23725e-07
1260	Lactobacillus.amylovorus	Lactobacillus.helveticus	0.737815	3.7165e-08
1260	Lactobacillus.amylovorus	Lactobacillus.helveticus	0.737815	3.7165e-08
4822	Lactobacillus.amylophilus	Aeromonas.salmonicida	0.76449	5.97409e-09
5425	Lactobacillus.amylophilus	Borrelia.anserina	0.76449	5.97409e-09
7090	Lactobacillus.amylophilus	Lactobacillus.acetotolerans	0.46667	0.00210037
7090	Lactobacillus.amylophilus	Lactobacillus.acetotolerans	0.46667	0.00210037
7209	Lactobacillus.amylophilus	Lactobacillus.acidipiscis	0.408869	0.00794952
7209	Lactobacillus.amylophilus	Lactobacillus.acidipiscis	0.408869	0.00794952
7329	Lactobacillus.amylophilus	Lactobacillus.alimentarius	0.46667	0.00210036
7329	Lactobacillus.amylophilus	Lactobacillus.alimentarius	0.46667	0.00210036
3390	Lactobacillus.amylophilus	Lactobacillus.crustorum	0.411795	0.00747118
3390	Lactobacillus.amylophilus	Lactobacillus.crustorum	0.411795	0.00747118
2484	Lactobacillus.amylophilus	Lactobacillus.kullabergensis	0.492408	0.00107424
2484	Lactobacillus.amylophilus	Lactobacillus.kullabergensis	0.492408	0.00107424
7695	Lactobacillus.amylophilus	Lactobacillus.reuteri	0.544017	0.000236492
7695	Lactobacillus.amylophilus	Lactobacillus.reuteri	0.544017	0.000236492
7819	Lactobacillus.amylophilus	Lactobacillus.sanfranciscensis	0.438632	0.00412152
7819	Lactobacillus.amylophilus	Lactobacillus.sanfranciscensis	0.438632	0.00412152
7944	Lactobacillus.amylophilus	Lactobacillus.sp..wkB8	0.46667	0.00210036
7944	Lactobacillus.amylophilus	Lactobacillus.sp..wkB8	0.46667	0.00210036
2625	Lactobacillus.amylophilus	Mageeibacillus.indolicus	0.497352	0.000938704
8454	Lactobacillus.amylophilus	Microbacterium.sp..No..7	0.702035	3.14095e-07
8980	Lactobacillus.amylophilus	Nitrosococcus.halophilus	0.76449	5.97409e-09
9114	Lactobacillus.amylophilus	Nostoc.sp..NIES.4103	0.76449	5.97409e-09
3639	Lactobacillus.amylophilus	Paraburkholderia.sprentiae	0.422983	0.00586377
3897	Lactobacillus.amylophilus	Pseudomonas.resinovorans	0.445367	0.00352322
10365	Lactobacillus.amylophilus	Pseudomonas.synxantha	0.591228	4.69461e-05
14775	Lactobacillus.amylophilus	Pseudomonas.virus.EL	0.545419	0.00022618
4347	Lactobacillus.amylophilus	Rhodococcus.erythropolis	0.500831	0.000852681
10800	Lactobacillus.amylophilus	Rhodococcus.sp..YL.1	0.702006	3.14597e-07
11095	Lactobacillus.amylophilus	Sandaracinus.amylolyticus	0.544017	0.000236492
12315	Lactobacillus.amylophilus	Thermus.sp..CCB_US3_UF1	0.76449	5.97409e-09
12843	Lactobacillus.amylolyticus	Lactobacillus.phage.Lv.1	0.579819	7.09998e-05
12843	Lactobacillus.amylolyticus	Lactobacillus.phage.Lv.1	0.579819	7.09998e-05
8124	Lactobacillus.amylolyticus	Laribacter.hongkongensis	0.417168	0.00665729
8124	Lactobacillus.amylolyticus	Laribacter.hongkongensis	0.417168	0.00665729
9853	Lactobacillus.amylolyticus	Pandoraea.apista	0.472261	0.00182363
11298	Lactobacillus.amylolyticus	Sphaerochaeta.pleomorpha	0.470165	0.00192334
13325	Lactobacillus.alimentarius	Abelson.murine.leukemia.virus	0.552038	0.000182754
7748	Lactobacillus.alimentarius	Lactobacillus.reuteri	0.899193	1.33227e-15
7748	Lactobacillus.alimentarius	Lactobacillus.reuteri	0.899193	1.33227e-15
7872	Lactobacillus.alimentarius	Lactobacillus.sanfranciscensis	0.941141	0
7872	Lactobacillus.alimentarius	Lactobacillus.sanfranciscensis	0.941141	0
7997	Lactobacillus.alimentarius	Lactobacillus.sp..wkB8	1	0
7997	Lactobacillus.alimentarius	Lactobacillus.sp..wkB8	1	0
9302	Lactobacillus.alimentarius	Oceanobacillus.kimchii	0.585588	5.77091e-05
14828	Lactobacillus.alimentarius	Pseudomonas.virus.EL	0.790801	7.66908e-10
11148	Lactobacillus.alimentarius	Sandaracinus.amylolyticus	0.899193	1.33227e-15
13253	Lactobacillus.acidophilus	Abelson.murine.leukemia.virus	0.444458	0.00359927
1481	Lactobacillus.acidophilus	Aerococcus.christensenii	0.919347	0
7071	Lactobacillus.acidophilus	Lactobacillus.acetotolerans	0.852677	1.48703e-12
7071	Lactobacillus.acidophilus	Lactobacillus.acetotolerans	0.852677	1.48703e-12
7190	Lactobacillus.acidophilus	Lactobacillus.acidipiscis	0.84168	5.45564e-12
7190	Lactobacillus.acidophilus	Lactobacillus.acidipiscis	0.84168	5.45564e-12
7310	Lactobacillus.acidophilus	Lactobacillus.alimentarius	0.852679	1.48659e-12
7310	Lactobacillus.acidophilus	Lactobacillus.alimentarius	0.852679	1.48659e-12
2328	Lactobacillus.acidophilus	Lactobacillus.amylophilus	0.453715	0.00288803
2328	Lactobacillus.acidophilus	Lactobacillus.amylophilus	0.453715	0.00288803
1590	Lactobacillus.acidophilus	Lactobacillus.apis	0.496812	0.000952735
[truncated: 116 more rows]
